# Supplementary material for: A Metabolomic Study of Rats with Doxorubicin-Induced Cardiomyopathy and Shengmai Injection Treatment
Source: PLoS One. 2015 May 4;10(5):e0125209. doi: 10.1371/journal.pone.0125209 (PMC4418690; doi:10.1371/journal.pone.0125209)
Supplement: S1 Table — Compared with the control group, p*<0.01; compared with the DOX group, p #<0.01. (XLSX) [file pone.0125209.s002.xlsx]

## Sheet: Sheet1
S1 Table Echocardiography parameters
	LVIDs (mm)	LVIDd (mm)	LVAWs (mm)	LVAWd (mm)	LVPWs (mm)	LVPWd (mm)	LVESV (μl)	LVEDV (μl)	EF (%)	FS (%)
Control	2.7±0.6	6.5±0.8	3.0±0.3	1.7±0.2	3.3±0.2	1.9±0.3	29.3±14.6	221.5±56.8	87.0±5.1	58.7±7.7
DOX	4.5±0.3*	7.1±0.4	2.5±0.2*	1.8±0.3	2.6±0.2*	1.8±0.4	93.9±15.0*	257.6±28.0	63.6±3.6*	35.7±2.7*
DOX+SMI	4.0±0.3#	7.3±0.7	2.7±0.2	1.6±0.1	3.0±0.3#	1.8±0.2	69.3±11.4#	281.9±57.8	75.1±3.4#	45.3±3.2#
SMI	2.8±0.6	6.5±0.7	2.9±0.4	1.8±0.4	3.4±0.5	2.0±0.2	30.3±14.7	215.9±51.2	86.4±5.0	57.7±6.8
Compared to control, p*<0.01; compared to DOX group, p#<0.01
