# Supplementary material for: A Metabolomic Study of Rats with Doxorubicin-Induced Cardiomyopathy and Shengmai Injection Treatment
Source: PLoS One. 2015 May 4;10(5):e0125209. doi: 10.1371/journal.pone.0125209 (PMC4418690; doi:10.1371/journal.pone.0125209)
Supplement: S2 Table — (XLSX) [file pone.0125209.s003.xlsx]

## Sheet: Sheet1
S2 Table Two-hundred-sixty-four metabolites detected across all the groups
Metabolites									Pathways		Welch's Two-Sample t-Test						Mean Values
Biochemical Name	Platform	Comp ID	KEGG	HMDB	PubChem	CAS	RI	Mass	Super Pathway	Sub Pathway	DOX / Control			DOX+SMI/ DOX			Control	DOX	SMI	DOX+SMI
					PUBCHEM						fold change	p-value	q-value	fold change	p-value	q-value
glycine	GC/MS	11777	C00037	HMDB00123	5257127;750	56-40-6;	1166	101.9	Amino Acid	Glycine, Serine and Threonine Metabolism	1.09	0.2624	0.3485	0.91	0.2636	0.2534	0.9276	1.0118	1.1682	0.9211
sarcosine (N-Methylglycine)	GC/MS	1516	C00213	HMDB00271	1088;7311726	107-97-1;	1182.9	116	Amino Acid	Glycine, Serine and Threonine Metabolism	0.93	0.4304	0.4386	1.05	0.3726	0.321	1.0307	0.9571	0.9172	1.0062
betaine	LC/MS pos	3141	C00719	HMDB00043	247	107-43-7;	721	118.2	Amino Acid	Glycine, Serine and Threonine Metabolism	1.22	0.1888	0.3121	0.96	0.483	0.3791	1.152	1.4051	0.8087	1.3495
serine	GC/MS	1648	C00065	HMDB00187	5951;6857581	56-45-1;	1389.1	204	Amino Acid	Glycine, Serine and Threonine Metabolism	0.95	0.6325	0.5001	0.84	0.2051	0.219	0.9929	0.947	1.1725	0.7997
beta-hydroxypyruvate	GC/MS	15686	C00168	HMDB01352	964	1113-60-6;3369-79-7;	1425.1	221	Amino Acid	Glycine, Serine and Threonine Metabolism	0.76	0.249	0.3485	2.06	0.0327	0.068	0.8412	0.6365	0.7548	1.3117
threonine	LC/MS pos	1284	C00188	HMDB00167	6971019;6288	72-19-5;	713	120.1	Amino Acid	Glycine, Serine and Threonine Metabolism	0.95	0.4174	0.4352	0.77	0.0112	0.0399	1.0506	1.0007	1.0721	0.7688
alanine	GC/MS	1126	C00041	HMDB00161	5950	56-41-7;	1147.6	115.9	Amino Acid	Alanine and Aspartate Metabolism	1.2	0.0147	0.1832	0.62	1.2859e-05	0.002	1.1133	1.3406	0.8856	0.8279
aspartate	GC/MS	15996	C00049	HMDB00191	5960	56-84-8;	1529.7	232	Amino Acid	Alanine and Aspartate Metabolism	1.19	0.1143	0.3073	0.81	0.0746	0.1221	0.967	1.1467	0.9837	0.9295
asparagine	LC/MS pos	512	C00152	HMDB00168	6267	70-47-3;	669	133.1	Amino Acid	Alanine and Aspartate Metabolism	0.91	0.1159	0.3073	0.77	0.0693	0.1159	1.0925	0.9904	1.0218	0.7585
glutamate	LC/MS pos	57	C00025	HMDB00148	611	56-86-0;	700	148.1	Amino Acid	Glutamate Metabolism	0.9	0.0403	0.2428	0.99	0.8212	0.5302	1.0338	0.9285	1.1325	0.9157
glutamine	LC/MS pos	53	C00064	HMDB00641	5961	56-85-9;	684	147.2	Amino Acid	Glutamate Metabolism	0.99	0.8115	0.5786	1.32	0.0014	0.0139	0.9348	0.9247	1.032	1.2222
histidine	LC/MS neg	59	C00135	HMDB00177	773;3651426	5934-29-2;	757	154.1	Amino Acid	Histidine Metabolism	0.87	0.0646	0.2656	0.81	0.0879	0.138	1.0865	0.945	1.1284	0.7649
histamine	LC/MS pos	1574	C00388	HMDB00870	774	51-45-6;	570	112.2	Amino Acid	Histidine Metabolism	0.9	0.3512	0.3965	1.08	0.4175	0.349	1.0398	0.9381	1.0165	1.0104
lysine	LC/MS pos	1301	C00047	HMDB00182	5962	56-87-1;	603	147.2	Amino Acid	Lysine Metabolism	0.91	0.4155	0.4352	1.14	0.2226	0.2298	1.0806	0.9827	0.9923	1.123
pipecolate	LC/MS pos	1444	C00408	HMDB00070	849	4043-87-2;	1120	130.1	Amino Acid	Lysine Metabolism	1.04	0.8528	0.5862	1.06	0.7391	0.5121	1.0556	1.0926	0.8557	1.1584
phenylalanine	LC/MS pos	64	C00079	HMDB00159	6925665;6140	63-91-2;	2056	166.1	Amino Acid	Phenylalanine and Tyrosine Metabolism	1.06	0.4721	0.452	0.94	0.5294	0.4092	1.0205	1.0867	0.8989	1.0267
phenylacetylglycine	LC/MS neg	33945	C05598	HMDB00821	68144	500-98-1;	2377	192.1	Amino Acid	Phenylalanine and Tyrosine Metabolism	0.72	0.1363	0.3073	0.49	0.0265	0.0599	2.078	1.4932	0.7224	0.7277
tyrosine	LC/MS pos	1299	C00082	HMDB00158	6057;6942100	60-18-4;	1516	182.1	Amino Acid	Phenylalanine and Tyrosine Metabolism	1.07	0.2745	0.3509	0.82	0.0107	0.0391	1.1056	1.1878	0.8991	0.9742
3-(4-hydroxyphenyl)lactate	LC/MS neg	32197	C03672	HMDB00755	9378	6482-98-0;	1395	181.1	Amino Acid	Phenylalanine and Tyrosine Metabolism	1.02	0.8161	0.5786	1.36	0.05	0.0925	1.0415	1.0645	0.8248	1.4512
phenol sulfate	LC/MS neg	32553	C02180		74426	937-34-8;	2150	173.1	Amino Acid	Phenylalanine and Tyrosine Metabolism	0.52	0.0168	0.1832	0.55	0.0032	0.0207	2.0366	1.0519	0.9602	0.5798
p-cresol sulfate	LC/MS neg	36103	C01468	HMDB11635	4615422	3233-57-7;	2896	187.1	Amino Acid	Phenylalanine and Tyrosine Metabolism	1.05	0.9672	0.6075	0.48	0.0162	0.046	1.3875	1.455	0.4279	0.6954
tryptophan	LC/MS pos	54	C00078	HMDB00929	6923516;6305	73-22-3;	2445	205.1	Amino Acid	Tryptophan Metabolism	1.06	0.2138	0.3364	0.92	0.0973	0.1413	0.9781	1.0412	1.0497	0.9554
3-indoxyl sulfate	LC/MS neg	27672		HMDB00682	10258	2642-37-7;	2258	212	Amino Acid	Tryptophan Metabolism	0.61	0.0208	0.2102	0.53	0.0148	0.0447	1.7173	1.0459	0.7865	0.5499
kynurenine	LC/MS pos	15140	C00328	HMDB00684	161166;6971029	2922-83-0;	1902	209.1	Amino Acid	Tryptophan Metabolism	1.32	0.053	0.2606	1.01	0.9203	0.5618	0.8106	1.0705	1.0424	1.0784
C-glycosyltryptophan	LC/MS pos	32675					1912	367.1	Amino Acid	Tryptophan Metabolism	1.58	0.002	0.1103	0.62	0.0021	0.0157	0.9608	1.5186	0.9924	0.9404
leucine	LC/MS pos	60	C00123	HMDB00687	7045798;6106	61-90-5;	1674	132.2	Amino Acid	Leucine, Isoleucine and Valine Metabolism	1.04	0.5831	0.4923	0.76	0.0021	0.0157	1.1391	1.1888	0.8652	0.9065
isovalerylcarnitine	LC/MS pos	34407		HMDB00688	6426851	31023-24-2;	2533	246.2	Amino Acid	Leucine, Isoleucine and Valine Metabolism	2.61	0.0277	0.2176	0.93	0.7873	0.519	0.5832	1.5237	1.6981	1.4148
beta-hydroxyisovaleroylcarnitine	LC/MS pos	35433				99159-87-2;	1683	262.1	Amino Acid	Leucine, Isoleucine and Valine Metabolism	0.9	0.2119	0.3364	0.64	0.0103	0.0385	1.1015	0.9941	1.0111	0.6411
alpha-hydroxyisovalerate	GC/MS	33937		HMDB00407	99823	600-37-3;	1208	145.1	Amino Acid	Leucine, Isoleucine and Valine Metabolism	1.31	0.4292	0.4386	2.51	0.0169	0.0463	0.778	1.0155	0.3405	2.5529
isoleucine	LC/MS pos	1125	C00407	HMDB00172	791	73-32-5;	1614	132.1	Amino Acid	Leucine, Isoleucine and Valine Metabolism	1.06	0.495	0.4551	0.73	0.0013	0.0139	1.1641	1.2352	0.9124	0.8956
2-methylbutyrylcarnitine (C5)	LC/MS pos	35431		HMDB00378	6426901	31023-25-3;	2439	246.1	Amino Acid	Leucine, Isoleucine and Valine Metabolism	1.66	0.1219	0.3073	1.7	0.0283	0.063	0.6806	1.128	1.1396	1.9167
valine	LC/MS pos	1649	C00183	HMDB00883	6971018;6287	72-18-4;	1040	118.1	Amino Acid	Leucine, Isoleucine and Valine Metabolism	1.07	0.45	0.441	0.76	0.0047	0.0267	1.1172	1.1969	0.8864	0.9039
isobutyrylcarnitine	LC/MS pos	33441		HMDB00736		25518-49-4;	1941	232.2	Amino Acid	Leucine, Isoleucine and Valine Metabolism	1.77	0.1751	0.3073	0.97	0.9635	0.572	0.8615	1.5219	1.2367	1.4829
methionine	LC/MS pos	1302	C00073	HMDB00696	6992087;6137	63-68-3;	1252	150.1	Amino Acid	Methionine, Cysteine, SAM and Taurine Metabolism	1.03	0.6262	0.5001	0.89	0.0973	0.1413	1.0107	1.0417	1.0234	0.9228
N-acetylmethionine	LC/MS neg	1589	C02712	HMDB11745	448580	65-82-7;	1805	190.1	Amino Acid	Methionine, Cysteine, SAM and Taurine Metabolism	1.35	0.0613	0.2656	1.16	0.4174	0.349	0.949	1.2788	0.6328	1.4887
S-adenosylhomocysteine (SAH)	LC/MS neg	15948	C00021	HMDB00939		979-92-0;	1821	383.1	Amino Acid	Methionine, Cysteine, SAM and Taurine Metabolism	0.93	0.2643	0.3485	0.89	0.0606	0.1071	1.1684	1.0868	0.8471	0.9653
2-aminobutyrate	GC/MS	1577	C02261	HMDB00650	439691;6971251	1492-24-6;	1215.7	130	Amino Acid	Methionine, Cysteine, SAM and Taurine Metabolism	1.27	0.4697	0.452	1.83	0.173	0.1986	1.0737	1.3602	0.8247	2.4911
2-hydroxybutyrate (AHB)	GC/MS	21044	C05984	HMDB00008	440864	3347-90-8;	1169.4	131	Amino Acid	Methionine, Cysteine, SAM and Taurine Metabolism	1.22	0.2984	0.3692	1.79	0.4662	0.3726	1.3007	1.5888	0.5986	2.8468
cysteine	GC/MS	31453	C00097	HMDB00574	5862	52-90-4;56-89-3;	1560.1	218	Amino Acid	Methionine, Cysteine, SAM and Taurine Metabolism	0.94	0.4421	0.4386	0.82	0.001	0.0139	1.2186	1.1401	0.9313	0.9311
hypotaurine	GC/MS	590	C00519	HMDB00965	107812	300-84-5;	1598.5	188	Amino Acid	Methionine, Cysteine, SAM and Taurine Metabolism	0.93	0.7531	0.5478	0.7	0.0187	0.0487	1.1131	1.04	1.2391	0.7252
taurine	LC/MS pos	32975	C00245	HMDB00251	1123;4068592	107-35-7;	687	126.1	Amino Acid	Methionine, Cysteine, SAM and Taurine Metabolism	1.03	0.441	0.4386	1.01	0.7929	0.519	0.9973	1.028	0.9878	1.0417
arginine	GC/MS	1638	C00062	HMDB00517	232	1119-34-2;	1608.5	142	Amino Acid	Urea cycle; Arginine and Proline Metabolism	0.97	0.5925	0.4923	1.31	0.1798	0.2039	0.9984	0.971	1.1786	1.2756
urea	GC/MS	6329	C00086	HMDB00294	1176;16150869	57-13-6;	1287.7	189	Amino Acid	Urea cycle; Arginine and Proline Metabolism	0.97	0.6095	0.5001	0.75	0.0002	0.0124	1.2055	1.166	0.8478	0.8783
ornithine	GC/MS	1493	C00077	HMDB03374	6262	3184-13-2;	1763.8	142	Amino Acid	Urea cycle; Arginine and Proline Metabolism	1.08	0.9568	0.6075	0.82	0.3735	0.321	1.0896	1.1756	1.0883	0.9618
proline	LC/MS pos	1898	C00148	HMDB00162	145742;6971047	147-85-3;	796	116.1	Amino Acid	Urea cycle; Arginine and Proline Metabolism	1.03	0.6077	0.5001	0.77	0.0343	0.0694	1.0274	1.0582	0.9693	0.8126
citrulline	LC/MS pos	2132	C00327	HMDB00904	9750	372-75-8;	715	176.1	Amino Acid	Urea cycle; Arginine and Proline Metabolism	0.82	0.0969	0.3073	0.81	0.1581	0.1884	1.0736	0.8787	1.5026	0.7138
N-delta-acetylornithine	LC/MS pos	43249			9920500		836.2	175.1	Amino Acid	Urea cycle; Arginine and Proline Metabolism	1.01	0.9459	0.6075	0.99	0.9097	0.5597	1.0342	1.0418	0.79	1.0305
trans-4-hydroxyproline	GC/MS	1366	C01157	HMDB00725	5810;6971053	51-35-4;	1537	140	Amino Acid	Urea cycle; Arginine and Proline Metabolism	0.91	0.4344	0.4386	1.01	0.9089	0.5597	0.9725	0.8883	2.7	0.8972
creatine	LC/MS pos	27718	C00300	HMDB00064	586	57-00-1;	758	132.1	Amino Acid	Creatine Metabolism	0.89	0.2602	0.3485	1.21	0.003	0.0202	1.0131	0.9036	1.0187	1.0933
creatinine	LC/MS pos	513	C00791	HMDB00562	588	60-27-5;	730	114.1	Amino Acid	Creatine Metabolism	0.92	0.2914	0.3659	1.12	0.1201	0.158	1.032	0.9498	0.9839	1.0594
spermine	LC/MS pos	603	C00750	HMDB01256	1103	71-44-3;	506	203.2	Amino Acid	Polyamine Metabolism	0.79	0.8201	0.5786	1.48	0.268	0.2561	1.0399	0.817	1.2286	1.2084
spermidine	LC/MS pos	485	C00315	HMDB01257	1102	124-20-9;	533	146.2	Amino Acid	Polyamine Metabolism	0.81	0.4914	0.4544	1.41	0.0639	0.1117	1.1011	0.8965	1.0574	1.2677
5-methylthioadenosine (MTA)	LC/MS pos	1419	C00170	HMDB01173	439176	2457-80-9;	2427	298.1	Amino Acid	Polyamine Metabolism	1.02	0.67	0.5113	0.97	0.4675	0.3726	0.9515	0.9679	1.1363	0.939
4-guanidinobutanoate	LC/MS pos	15681	C01035	HMDB03464	500	463-003;463-00-3;	1085	146.1	Amino Acid	Guanidino and Acetamido Metabolism	0.81	0.2589	0.3485	0.87	0.4482	0.3697	1.3817	1.1198	0.7409	0.9728
glutathione, reduced (GSH)	LC/MS pos	2127	C00051	HMDB00125	124886	70-18-8;	1274	308.1	Amino Acid	Glutathione Metabolism	1	0.9573	0.6075	0.97	0.6125	0.4465	0.9655	0.962	1.0409	0.9312
glutathione, oxidized (GSSG)	LC/MS pos	27727	C00127	HMDB03337	65359;11215652	103239-24-3;	1535	613.1	Amino Acid	Glutathione Metabolism	1.18	0.0147	0.1832	0.74	0.0018	0.0157	1.0031	1.1869	0.9147	0.8762
cysteine-glutathione disulfide	LC/MS pos	35159		HMDB00656	4247235	13081-14-6;	821	427.1	Amino Acid	Glutathione Metabolism	0.88	0.5008	0.4579	0.69	0.02	0.0513	1.2634	1.1064	0.8752	0.7669
S-lactoylglutathione	LC/MS neg	15731	C03451	HMDB01066	1083	54398-03-7;	1271	378.2	Amino Acid	Glutathione Metabolism	1.12	0.5854	0.4923	1.29	0.2417	0.2446	1.0119	1.129	1.8955	1.4604
5-oxoproline	LC/MS neg	1494	C01879	HMDB00267	7405	98-79-3;	744	128.2	Amino Acid	Glutathione Metabolism	1.03	0.7729	0.5572	1.08	0.2148	0.2263	0.9732	0.9991	0.9964	1.0773
ophthalmate	LC/MS pos	34592		HMDB05765	9817431	495-27-2;	1457	290.1	Amino Acid	Glutathione Metabolism	1.45	0.1778	0.3073	3.67	0.016	0.046	0.8318	1.21	1.0601	4.4356
gamma-glutamylleucine	LC/MS pos	18369		HMDB11171	151023	2566-39-4;	2744	261.2	Peptide	Gamma-glutamyl Amino Acid	1.22	0.1784	0.3073	1.05	0.7427	0.5123	0.8958	1.0933	0.9905	1.1465
carnosine	LC/MS neg	1768	C00386	HMDB00033	439224	305-84-0;	813	225.2	Peptide	Dipeptide Derivative	0.73	0.0711	0.277	0.94	0.9483	0.572	1.166	0.8561	1.0244	0.8065
anserine	LC/MS neg	15747	C01262	HMDB00194	112072	10030-52-1;	1126	239.2	Peptide	Dipeptide Derivative	0.5	0.0019	0.1103	1.42	0.0848	0.1345	1.2734	0.6381	1.0162	0.9043
glycylleucine	LC/MS pos	34398	C02155	HMDB00759	92843;1548899	869-19-2;	2236	189.1	Peptide	Dipeptide	0.93	0.3513	0.3965	0.93	0.5963	0.4432	1.0736	0.9962	0.7683	0.9269
prolylglutamate	LC/MS pos	41381			3563697	67644-00-2;	926.6	245.1	Peptide	Dipeptide	1.13	0.2766	0.3509	1.1	0.4701	0.3727	0.9595	1.082	0.9125	1.1946
1,5-anhydroglucitol (1,5-AG)	GC/MS	20675	C07326	HMDB02712		154-58-5;	1788.7	217.1	Carbohydrate	Glycolysis, Gluconeogenesis, and Pyruvate Metabolism	0.96	0.9633	0.6075	1.64	0.0043	0.0255	0.7278	0.7006	2.4397	1.1499
glucose	GC/MS	20488	C00031	HMDB00122	79025	50-99-7;	1866.8	217.1	Carbohydrate	Glycolysis, Gluconeogenesis, and Pyruvate Metabolism	0.59	0.0665	0.2656	1.37	0.1347	0.1685	1.1205	0.6638	1.1474	0.9075
glucose-6-phosphate (G6P)	GC/MS	37256	C00668	HMDB01401		103192-55-8;	2042.7	204.1	Carbohydrate	Glycolysis, Gluconeogenesis, and Pyruvate Metabolism	0.94	0.4788	0.452	20	0.001	0.0139	2.3714	2.2283	10.1349	44.5623
fructose-6-phosphate	GC/MS	12021	C05345	HMDB00124	69507	103213-47-4;	1994.9	315.1	Carbohydrate	Glycolysis, Gluconeogenesis, and Pyruvate Metabolism	0.9	0.4743	0.452	17.76	0.0004	0.0124	2.5155	2.2538	9.6008	40.0194
Isobar: fructose 1,6-diphosphate, glucose 1,6-diphosphate, myo-inositol 1,4 or 1,3-diphosphate	LC/MS neg	36984					572	339	Carbohydrate	Glycolysis, Gluconeogenesis, and Pyruvate Metabolism	0.38	0.1317	0.3073	2.68	0.0159	0.046	1.0764	0.4083	1.172	1.0925
2-phosphoglycerate	GC/MS	35629	C00631	HMDB03391		70195-25-4;	1734	459.1	Carbohydrate	Glycolysis, Gluconeogenesis, and Pyruvate Metabolism	0.65	0.3207	0.3801	0.76	0.1202	0.158	1.5285	0.9952	1.7865	0.756
3-phosphoglycerate	GC/MS	1414	C00597	HMDB00807		80731-10-8;	1754	299	Carbohydrate	Glycolysis, Gluconeogenesis, and Pyruvate Metabolism	0.65	0.1533	0.3073	0.68	0.0505	0.0925	1.5933	1.0402	1.702	0.7063
phosphoenolpyruvate (PEP)	GC/MS	597	C00074	HMDB00263	1005	10526-80-4;	1595.4	369	Carbohydrate	Glycolysis, Gluconeogenesis, and Pyruvate Metabolism	0.8	0.5615	0.4888	0.6	0.0128	0.0427	1.3544	1.089	1.4975	0.6539
pyruvate	GC/MS	599	C00022	HMDB00243	107735	127-17-3;	1130.6	217	Carbohydrate	Glycolysis, Gluconeogenesis, and Pyruvate Metabolism	0.76	0.1026	0.3073	0.91	0.4627	0.3726	1.1818	0.8969	1.2589	0.8181
lactate	GC/MS	527	C00186	HMDB00190	612	79-33-4;	1102.8	116.9	Carbohydrate	Glycolysis, Gluconeogenesis, and Pyruvate Metabolism	0.88	0.1247	0.3073	0.94	0.5541	0.4219	1.155	1.0155	0.9595	0.9552
glycerate	GC/MS	1572	C00258	HMDB00139	752	600-19-1;	1360.7	189	Carbohydrate	Glycolysis, Gluconeogenesis, and Pyruvate Metabolism	0.75	0.079	0.2872	0.91	0.4624	0.3726	1.243	0.9362	1.248	0.8558
ribose 5-phosphate	GC/MS	561	C00117	HMDB00618	447634	18265-46-8;108321-05-7;	1928.4	315.1	Carbohydrate	Pentose Phosphate Pathway	0.75	0.1251	0.3073	1.66	0.0398	0.0787	0.9419	0.7057	1.0758	1.171
sedoheptulose-7-phosphate	GC/MS	35649	C05382	HMDB01068	616	2646-35-7;	2070	691.35	Carbohydrate	Pentose Phosphate Pathway	1.63	0.0506	0.259	1.38	0.1097	0.1493	0.629	1.0266	1.0088	1.4168
Isobar: pentulose 5-phosphates	GC/MS	37288					1935	357.2	Carbohydrate	Pentose Phosphate Pathway	0.99	0.9672	0.6075	0.86	0.0168	0.0463	1.0636	1.0479	1.0986	0.8984
ribulose	GC/MS	35855	C00309	HMDB00621	79021	488-84-6;	1662	306.1	Carbohydrate	Pentose Metabolism	0.85	0.1569	0.3073	0.89	0.2778	0.259	1.1701	1.0004	1.044	0.8875
ribose	GC/MS	12083	C00121	HMDB00283	5311110	50-69-1;	1652	204	Carbohydrate	Pentose Metabolism	0.93	0.4379	0.4386	1.04	0.7384	0.5121	1.0378	0.9671	0.9698	1.0019
xylulose	GC/MS	18344	C00310	HMDB00654	5289590	551-84-8;	1668	306.1	Carbohydrate	Pentose Metabolism	0.85	0.2221	0.3419	0.79	0.2268	0.2311	1.1654	0.9923	1.1867	0.7853
xylitol	GC/MS	41319	C00379	HMDB02917	6912	87-99-0;	1677.6	217	Carbohydrate	Pentose Metabolism	0.81	0.1027	0.3073	1.2	0.103	0.1441	1.1937	0.9716	1.026	1.1686
arabitol	GC/MS	38075	C00474	HMDB01851	94154	7643-75-6;	1687.5	307.1	Carbohydrate	Pentose Metabolism	0.9	0.5836	0.4923	1.13	0.7806	0.5175	0.8353	0.7505	0.8896	0.8502
maltohexaose	LC/MS neg	35170	C01936	HMDB12253	5288409	34620-77-4;	1224	989.1	Carbohydrate	Glycogen Metabolism	1			1.42	0.0312	0.0676	0.7471	0.7471	0.7471	1.0642
maltopentaose	LC/MS neg	35163	C06218	HMDB12254	3710145	34620-76-3;	1100	827.1	Carbohydrate	Glycogen Metabolism	1.09	0.6528	0.5086	3.75	0.0043	0.0255	0.3707	0.4043	0.4151	1.5156
maltotetraose	LC/MS neg	15910	C02052	HMDB01296	446495	34612-38-9;	965	665.1	Carbohydrate	Glycogen Metabolism	0.66	0.1634	0.3073	7.55	0.0021	0.0157	1.0321	0.677	1.5665	5.1112
maltotriose	LC/MS neg	15913	C01835	HMDB01262	439586	1109-28-0;	845	502.9	Carbohydrate	Glycogen Metabolism	0.72	0.1671	0.3073	4.56	0.0013	0.0139	0.9907	0.7093	1.5731	3.2348
maltose	GC/MS	15806	C00208	HMDB00163	439341	6363-53-7;	2142.1	204.1	Carbohydrate	Glycogen Metabolism	0.77	0.1719	0.3073	2.64	0.0056	0.0279	0.8879	0.6841	1.4762	1.8044
fructose	GC/MS	577	C00095	HMDB00660	5984	57-48-7;	1758	217	Carbohydrate	Fructose, Mannose and Galactose Metabolism	0.55	0.1101	0.3073	3.58	0.0068	0.0309	1.1998	0.6638	0.8973	2.3743
sorbitol	GC/MS	15053	C00794	HMDB00247	107428	6706-59-8;	1843	319.1	Carbohydrate	Fructose, Mannose and Galactose Metabolism	0.49	0.1604	0.3073	0.95	0.9831	0.5751	2.1769	1.0602	0.9444	1.0122
mannose	GC/MS	584	C00159	HMDB00169	161658	3458-28-4;	1753.5	204	Carbohydrate	Fructose, Mannose and Galactose Metabolism	0.73	0.1426	0.3073	3.04	0.0019	0.0157	0.8082	0.5867	1.1896	1.7815
mannose-6-phosphate	GC/MS	1470	C00275	HMDB01078		70442-25-0;104872-94-8;	2035.9	387.2	Carbohydrate	Fructose, Mannose and Galactose Metabolism	0.85	0.4168	0.4352	20.13	0.0019	0.0157	2.6379	2.2399	10.4643	45.0846
mannitol	GC/MS	15335	C00392	HMDB00765	6251	69-65-8;	1839	319.1	Carbohydrate	Fructose, Mannose and Galactose Metabolism	1.16	0.6558	0.5086	1.69	0.0316	0.0676	0.9607	1.1178	0.9487	1.8882
galactitol (dulcitol)	GC/MS	1117	C01697	HMDB00107	11850	608-66-2;	1849.2	319.1	Carbohydrate	Fructose, Mannose and Galactose Metabolism	1.07	0.8861	0.5943	2.4	0.0175	0.0463	0.9431	1.0087	0.7346	2.4185
N-acetylneuraminate	GC/MS	34284	C00270	HMDB00230		131-48-6;	2058	356.2	Carbohydrate	Aminosugar Metabolism	0.87	0.151	0.3073	1.21	0.1948	0.2126	1.1068	0.9627	0.9756	1.1661
succinylcarnitine	LC/MS pos	37058					1401	262.1	Energy	TCA Cycle	0.81	0.0448	0.2428	1.4	0.0295	0.0648	1.117	0.9096	0.9434	1.277
fumarate	GC/MS	1643	C00122	HMDB00134		100-17-8;	1382.1	245	Energy	TCA Cycle	1.45	0.1684	0.3073	1.41	0.1029	0.1441	0.8783	1.2753	0.914	1.7999
malate	GC/MS	1303	C00149	HMDB00156	525	6915-15-7;	1502	233	Energy	TCA Cycle	1.27	0.154	0.3073	1.02	0.9573	0.572	1.0512	1.3372	0.9021	1.3636
pyrophosphate (PPi)	GC/MS	2078	C00013	HMDB00250	644102	1466-09-3;2466-09-3;	1642.3	451	Energy	Oxidative Phosphorylation	1.09	0.575	0.4923	0.87	0.6568	0.4699	1.1703	1.2785	1.1478	1.1186
phosphate	GC/MS	11438	C00009	HMDB01429	1061	7664-38-2 ;	1307.7	298.9	Energy	Oxidative Phosphorylation	0.99	0.8633	0.5862	0.67	0.0024	0.0165	1.0688	1.0574	0.9731	0.7136
myristate (14:0)	LC/MS neg	1365	C06424	HMDB00806	11005	544-63-8;	5439	227.3	Lipid	Long Chain Fatty Acid	1.03	0.559	0.4888	0.96	0.4515	0.3697	1.0129	1.0421	0.968	1.0009
myristoleate (14:1n5)	LC/MS neg	32418	C08322	HMDB02000	5281119	544-64-9 ;	5338	225.3	Lipid	Long Chain Fatty Acid	1.07	0.4758	0.452	0.92	0.3627	0.3152	1.031	1.1002	1.0149	1.013
palmitate (16:0)	LC/MS neg	1336	C00249	HMDB00220	985	57-10-3;	5619	255.3	Lipid	Long Chain Fatty Acid	1.02	0.7173	0.5264	1.02	0.5993	0.4432	0.9823	1.0048	0.9812	1.0282
palmitoleate (16:1n7)	LC/MS neg	33447	C08362	HMDB03229	445638	373-49-9;	5477	253.3	Lipid	Long Chain Fatty Acid	0.75	0.0034	0.1312	1.09	0.3144	0.2878	1.1937	0.8984	0.9393	0.9801
margarate (17:0)	LC/MS neg	1121		HMDB02259	10465	506-12-7;	5733	269.3	Lipid	Long Chain Fatty Acid	1.03	0.9025	0.598	1	0.8584	0.539	1.0108	1.0407	0.8932	1.0365
10-heptadecenoate (17:1n7)	LC/MS neg	33971			5312435	29743-97-3;	5558	267.3	Lipid	Long Chain Fatty Acid	0.85	0.1026	0.3073	1.19	0.0938	0.1413	1.0734	0.9147	0.9528	1.0898
stearate (18:0)	LC/MS neg	1358	C01530	HMDB00827	5281	57-11-4;	5886	283.4	Lipid	Long Chain Fatty Acid	1.01	0.8663	0.5862	1.01	0.7534	0.5151	1.0122	1.0217	1.0043	1.035
oleate (18:1n9)	GC/MS	1359	C00712	HMDB00207	445639	112-80-1;	1984.4	339.2	Lipid	Long Chain Fatty Acid	0.88	0.1715	0.3073	1.26	0.1562	0.1884	0.9903	0.8735	1.25	1.0991
cis-vaccenate (18:1n7)	GC/MS	33970	C08367	HMDB03231	5282761	506-17-2;	1987	339.3	Lipid	Long Chain Fatty Acid	0.9	0.2346	0.3459	1.17	0.1672	0.1934	1.0759	0.9641	1.0169	1.1303
10-nonadecenoate (19:1n9)	LC/MS neg	33972			5312513	73033-09-7;	5775	295.4	Lipid	Long Chain Fatty Acid	0.87	0.2572	0.3485	1.59	0.0139	0.0429	1.0183	0.8863	1.0767	1.4129
eicosenoate (20:1n9 or 11)	LC/MS neg	33587			5282768		5955	309.4	Lipid	Long Chain Fatty Acid	1.1	0.9182	0.6035	1.48	0.0713	0.1179	0.8266	0.9074	1.0291	1.3407
stearidonate (18:4n3)	LC/MS neg	33969	C16300	HMDB06547	5312508	111174-40-4 ;	5381	275.3	Lipid	Polyunsaturated Fatty Acid (n3 and n6)	0.88	0.2488	0.3485	0.74	0.1176	0.1573	1.2128	1.0621	0.934	0.7894
eicosapentaenoate (EPA; 20:5n3)	LC/MS neg	18467	C06428	HMDB01999	446284	10-2005-9;10417-94-4;	5442	301.3	Lipid	Polyunsaturated Fatty Acid (n3 and n6)	0.89	0.2615	0.3485	0.92	0.822	0.5302	1.0092	0.895	1.4943	0.8238
docosapentaenoate (n3 DPA; 22:5n3)	LC/MS neg	32504	C16513	HMDB01976	6441454	2234-74-4 ;	5574	329.4	Lipid	Polyunsaturated Fatty Acid (n3 and n6)	1.01	0.9333	0.6061	0.95	0.8338	0.5322	0.9716	0.9846	1.1893	0.939
docosahexaenoate (DHA; 22:6n3)	LC/MS neg	19323	C06429	HMDB02183	445580	6217-54-5;	5518	327.3	Lipid	Polyunsaturated Fatty Acid (n3 and n6)	1.15	0.3047	0.3721	0.92	0.5362	0.4124	0.901	1.0364	1.4573	0.9522
linoleate (18:2n6)	LC/MS neg	1105	C01595	HMDB00673	5280450	60-33-3;	5533	279.3	Lipid	Polyunsaturated Fatty Acid (n3 and n6)	0.9	0.1715	0.3073	1.14	0.1636	0.1907	1.0233	0.9203	0.8831	1.0499
linolenate [alpha or gamma; (18:3n3 or 6)]	LC/MS neg	34035	C06427		5280934		5450	277.3	Lipid	Polyunsaturated Fatty Acid (n3 and n6)	0.93	0.4138	0.4352	0.84	0.5013	0.3915	1.1301	1.0531	0.7549	0.8855
dihomo-linolenate (20:3n3 or n6)	LC/MS neg	35718	C03242	HMDB02925	5280581	17046-59-2 ;	5600	305.4	Lipid	Polyunsaturated Fatty Acid (n3 and n6)	0.96	0.5923	0.4923	1.14	0.1918	0.2122	0.9429	0.9017	1.1312	1.0302
arachidonate (20:4n6)	LC/MS neg	1110	C00219	HMDB01043	444899	506-32-1;	5525	303.4	Lipid	Polyunsaturated Fatty Acid (n3 and n6)	1.01	0.8492	0.5862	0.94	0.3596	0.3143	1.0169	1.0269	0.9977	0.9609
adrenate (22:4n6)	LC/MS neg	32980	C16527	HMDB02226	5497181	2091-25-0;	5684	331.3	Lipid	Polyunsaturated Fatty Acid (n3 and n6)	1.24	0.1607	0.3073	0.91	0.5058	0.3929	0.9051	1.1261	1.0264	1.0252
docosapentaenoate (n6 DPA; 22:5n6)	LC/MS neg	37478	C16513	HMDB13123	6441454	25182-74-5;	5625	329.4	Lipid	Polyunsaturated Fatty Acid (n3 and n6)	1.15	0.7064	0.5255	1.04	0.8399	0.5338	0.8757	1.0037	1.4321	1.0477
dihomo-linoleate (20:2n6)	LC/MS neg	17805	C16525	HMDB05060	6439848	2091-39-6;	5722	307.3	Lipid	Polyunsaturated Fatty Acid (n3 and n6)	0.95	0.6473	0.5079	1.17	0.1804	0.2039	0.926	0.8809	1.2182	1.0295
mead acid (20:3n9)	LC/MS neg	35174		HMDB10378	5312531	20590-32-3;	5642	305.4	Lipid	Polyunsaturated Fatty Acid (n3 and n6)	0.89	0.3208	0.3801	1.25	0.1271	0.1633	0.8945	0.8004	1.7934	1.0043
15-methylpalmitate (isobar with 2-methylpalmitate)	LC/MS neg	38768					5698	269.4	Lipid	Fatty Acid, Branched	0.36	0.0042	0.1312	3	0.0055	0.0279	1.6344	0.592	1.8921	1.7734
sebacate (decanedioate)	GC/MS	32398	C08277	HMDB00792	5192	111-20-6;	1823	331.2	Lipid	Fatty Acid, Dicarboxylate	1.35	0.5744	0.4923	0.88	0.8536	0.5381	0.9434	1.2759	1.2656	1.1189
palmitic amide	LC/MS pos	42095			69421	629-54-9;	5758	256.3	Lipid	Fatty Acid, Amide	0.93	0.7097	0.5256	1.03	0.9532	0.572	1.027	0.95	1.155	0.9816
malonylcarnitine	LC/MS pos	37059		HMDB02095		853728-01-5;	980	248.1	Lipid	Fatty Acid Synthesis	0.75	0.0121	0.1832	1.37	0.0009	0.0139	1.1012	0.8221	0.9938	1.1253
2-methylmalonyl carnitine	LC/MS pos	35482				149181-64-6;	1539	262.1	Lipid	Fatty Acid Synthesis	0.86	0.2063	0.3364	1.13	0.1627	0.1907	1.0163	0.8773	1.0193	0.9883
acetyl CoA	LC/MS neg	32484	C00024	HMDB01206	444493	102029-73-2;	1900	808.1	Lipid	Fatty Acid Metabolism	0.71	0.1305	0.3073	2.65	0.0339	0.0694	0.9488	0.6705	0.808	1.7777
butyrylcarnitine	LC/MS pos	32412	C02862	HDMB02013	439829	25576-40-3;	2007	232.2	Lipid	Fatty Acid Metabolism (also BCAA Metabolism)	1.63	0.0649	0.2656	0.77	0.1932	0.2123	0.8009	1.3084	1.808	1.0065
propionylcarnitine	LC/MS pos	32452	C03017	HMDB00824	107738	17298-37-2 ;	1589	218.2	Lipid	Fatty Acid Metabolism (also BCAA Metabolism)	0.8	0.0554	0.2606	0.94	0.541	0.414	1.3043	1.0425	0.8873	0.985
acetylcarnitine	LC/MS pos	32198	C02571	HMDB00201	1	5080-50-2;	1203	204.2	Lipid	Fatty Acid Metabolism(Acyl Carnitine)	0.81	0.0432	0.2428	1.12	0.2527	0.2476	1.131	0.9115	1.0375	1.0199
hydroxybutyrylcarnitine	LC/MS pos	43264		HMDB13127			1475	248.2	Lipid	Fatty Acid Metabolism(Acyl Carnitine)	0.93	0.7146	0.5264	3.01	0.0438	0.0842	1.0467	0.9775	1.0233	2.9415
valerylcarnitine	LC/MS pos	34406		HMDB13128	6426903		2584	246.2	Lipid	Fatty Acid Metabolism(Acyl Carnitine)	1.39	0.1553	0.3073	0.53	0.0139	0.0429	1.1146	1.5474	1.3266	0.8218
hexanoylcarnitine	LC/MS pos	32328		HMDB00705	6426853	6920-35-0;	3174	260.2	Lipid	Fatty Acid Metabolism(Acyl Carnitine)	2.71	0.0218	0.2102	0.83	0.9431	0.572	0.6749	1.8288	2.3323	1.5254
octanoylcarnitine	LC/MS pos	33936	C02838	HMDB00791	123701	3671-77-0;	4100	288.3	Lipid	Fatty Acid Metabolism(Acyl Carnitine)	3.58	0.0418	0.2428	0.65	0.791	0.519	0.5034	1.8019	2.1125	1.1694
laurylcarnitine	LC/MS pos	34534		HMDB02250	10427569	25518-54-1;	5066	344.3	Lipid	Fatty Acid Metabolism(Acyl Carnitine)	8.47	0.1046	0.3073	0.41	0.8525	0.5381	0.2664	2.2565	1.9054	0.9194
palmitoylcarnitine	LC/MS pos	22189	C02990	HMDB00222	461	6865-14-1;	5179	400.4	Lipid	Fatty Acid Metabolism(Acyl Carnitine)	4.48	0.1491	0.3073	0.43	0.649	0.4671	0.7174	3.211	3.2074	1.3858
stearoylcarnitine	LC/MS pos	34409		HMDB00848		18822-91-8;	5300	428.4	Lipid	Fatty Acid Metabolism(Acyl Carnitine)	3.07	0.0746	0.2825	0.65	0.8669	0.5421	0.6462	1.9819	1.7209	1.2942
deoxycarnitine	LC/MS pos	36747	C01181	HMDB01161	134	6249-56-5;	759	146.1	Lipid	Carnitine Metabolism	1.27	0.1802	0.3073	1.02	0.6609	0.4706	0.8199	1.0406	0.9079	1.0664
carnitine	LC/MS pos	15500	C00318	HMDB00062	10917	461-05-2;	702	162.2	Lipid	Carnitine Metabolism	1.1	0.3402	0.3893	1.09	0.3334	0.2999	0.9327	1.0248	0.9335	1.1176
3-dehydrocarnitine	LC/MS pos	32654	C02636	HMDB12154	6991982	10457-99-5;	1020	160.2	Lipid	Carnitine Metabolism	1	0.9995	0.622	1.02	0.7213	0.5066	1.0117	1.0158	1.2738	1.0359
3-hydroxybutyrate (BHBA)	GC/MS	542	C01089	HMDB00357	441	625-72-9;	1203.5	116.9	Lipid	Ketone Bodies	0.93	0.8181	0.5786	3.99	0.0533	0.0964	1.0502	0.9779	1.006	3.9067
3-hydroxydecanoate	LC/MS neg	22053		HMDB02203	26612	5561-87-5;	4681	187.2	Lipid	Fatty Acid, Monohydroxy	1.52	0.0365	0.2428	1.64	0.0051	0.0279	0.56	0.8527	1.1408	1.3959
13-HODE + 9-HODE	LC/MS neg	37752					5270	295.2	Lipid	Fatty Acid, Monohydroxy	1.01	0.9522	0.6075	1.69	0.2183	0.228	1.1487	1.1611	0.5321	1.9673
12,13-DiHOME	LC/MS neg	38395	C14829	HMDB04705	10236635	263399-35-5;	5137	313.4	Lipid	Fatty Acid, Dihydroxy	1.07	0.8452	0.5862	0.68	0.0985	0.1416	1.2534	1.3461	0.8966	0.9192
myo-inositol	GC/MS	19934	C00137	HMDB00211		87-89-8;	1924.9	217	Lipid	Inositol Metabolism	0.95	0.724	0.529	0.97	0.6498	0.4671	1.0998	1.048	0.9275	1.0159
chiro-inositol	GC/MS	37112				643-12-9;	1857	318.1	Lipid	Inositol Metabolism	0.89	0.6665	0.5113	0.93	0.5591	0.4237	1.0656	0.9507	1.0412	0.8849
inositol 1-phosphate (I1P)	GC/MS	1481	C04006	HMDB00213		106032-59-1;	2057.8	318.1	Lipid	Inositol Metabolism	1.13	0.2334	0.3459	0.96	0.7502	0.5151	0.9671	1.0912	0.9901	1.0528
choline	LC/MS pos	15506	C00114	HMDB00097	305	67-48-1;	674	104.2	Lipid	Phospholipid Metabolism	0.9	0.1666	0.3073	0.86	0.1575	0.1884	1.0972	0.9919	0.9775	0.8579
choline phosphate	LC/MS pos	34396	C00588	HMDB01565	1014	72556-74-2;	695	184.1	Lipid	Phospholipid Metabolism	1.01	0.779	0.5592	1	0.7625	0.5156	1.0125	1.0268	1.0286	1.0262
glycerophosphorylcholine (GPC)	LC/MS pos	15990	C00670	HMDB00086	657272	28319-77-9;	694	258.1	Lipid	Phospholipid Metabolism	0.96	0.6748	0.5113	1.35	0.1019	0.1441	0.909	0.876	1.2795	1.1807
ethanolamine	GC/MS	1497	C00189	HMDB00149	700	141-43-5;	1304	174.1	Lipid	Phospholipid Metabolism	1.25	0.2639	0.3485	0.63	0.0258	0.0596	1.0182	1.2684	1.0673	0.7954
phosphoethanolamine	LC/MS neg	1600	C00346	HMDB00224	5232324;1015	1071-23-4;	644	140.1	Lipid	Phospholipid Metabolism	1.18	0.1626	0.3073	0.88	0.2715	0.2578	0.9306	1.0971	1.0553	0.9627
1-myristoylglycerophosphocholine (14:0)	LC/MS pos	45453		HMDB10379	460604	20559-16-4;	5481	468.3	Lipid	Lysolipid	0.5	0.2316	0.3459	0.68	0.1297	0.1636	1.76	0.8808	1.3607	0.5954
1-palmitoylglycerophosphocholine (16:0)	LC/MS pos	33955			86554	17364-16-8;	5671	496.4	Lipid	Lysolipid	1.06	0.5209	0.4734	0.47	0.0097	0.0374	1.1699	1.2407	1.3189	0.579
2-palmitoylglycerophosphocholine	LC/MS pos	35253					5604	496.3	Lipid	Lysolipid	1.1	0.4208	0.4359	0.42	0.0234	0.0564	1.4553	1.6066	1.8359	0.6776
1-palmitoleoylglycerophosphocholine (16:1)	LC/MS pos	33230					5524	494.3	Lipid	Lysolipid	0.54	0.1855	0.3121	1.02	0.9597	0.572	1.1804	0.6397	1.0915	0.6497
2-palmitoleoylglycerophosphocholine	LC/MS pos	35819					5482	494.3	Lipid	Lysolipid	0.34	0.0245	0.2113	1.09	0.8005	0.5218	2.2497	0.7622	1.4642	0.8287
1-margaroylglycerophosphocholine (17:0)	LC/MS pos	33957		HMDB12108		50930-23-9;	5750	510.4	Lipid	Lysolipid	0.73	0.1064	0.3073	0.93	0.6232	0.4522	1.3524	0.986	1.0852	0.9191
1-stearoylglycerophosphocholine (18:0)	LC/MS pos	33961			497299	19420-57-6;	5844	524.4	Lipid	Lysolipid	1.26	0.2683	0.3485	0.55	0.0235	0.0564	0.9322	1.1737	1.2029	0.6457
2-stearoylglycerophosphocholine	LC/MS pos	35255			10208382		5780	524.4	Lipid	Lysolipid	0.94	0.9687	0.6075	0.66	0.2523	0.2476	1.7529	1.6453	2.1448	1.0823
1-oleoylglycerophosphocholine (18:1)	LC/MS pos	33960			16081932	19420-56-5;	5700	522.4	Lipid	Lysolipid	0.9	0.9277	0.6049	0.69	0.0429	0.0835	1.1786	1.058	1.7513	0.7334
2-oleoylglycerophosphocholine	LC/MS pos	35254					5640	522.4	Lipid	Lysolipid	0.97	0.5265	0.4734	0.45	0.0205	0.0517	1.1872	1.1483	1.4728	0.5118
1-linoleoylglycerophosphocholine (18:2n6)	LC/MS pos	34419	C04100		11988421		5574	520.4	Lipid	Lysolipid	0.65	0.2522	0.3485	0.76	0.2507	0.2476	1.7201	1.1167	1.6414	0.8441
2-linoleoylglycerophosphocholine	LC/MS pos	35257					5544	520.4	Lipid	Lysolipid	0.6	0.0445	0.2428	0.92	0.7208	0.5066	1.6468	0.9823	1.0298	0.9022
1-nonadecanoylglycerophosphocholine(19:0)	LC/MS pos	44561				108273-88-7;	5917.4	538.5	Lipid	Lysolipid	0.92	0.8924	0.595	0.83	0.3183	0.2897	1.1042	1.0167	1.3073	0.8444
1-arachidonoylglycerophosphocholine (20:4n6)	LC/MS pos	33228	C05208				5554	544.3	Lipid	Lysolipid	1.11	0.6323	0.5001	0.68	0.2522	0.2476	1.3922	1.5387	1.4695	1.0488
2-arachidonoylglycerophosphocholine	LC/MS pos	35256					5524	544.3	Lipid	Lysolipid	0.98	0.9172	0.6035	0.98	0.8741	0.5444	1.0313	1.0143	0.8847	0.9963
1-docosapentaenoylglycerophosphocholine (22:5n3)	LC/MS pos	37231					5584	570.4	Lipid	Lysolipid	1.57	0.3363	0.3876	0.48	0.1592	0.1884	0.7383	1.1628	1.7528	0.5561
2-docosapentaenoylglycerophosphocholine (22:5n3)	LC/MS pos	37366					5532	570.3	Lipid	Lysolipid	1.31	0.2929	0.3659	0.7	0.1816	0.2039	1.1015	1.4385	1.222	1.0086
1-docosahexaenoylglycerophosphocholine (22:6n3)	LC/MS pos	33822					5518	568.4	Lipid	Lysolipid	1.33	0.4108	0.4352	0.65	0.2606	0.2521	1.0824	1.4356	1.9757	0.9301
2-docosahexaenoylglycerophosphocholine	LC/MS pos	35883					5507	568.3	Lipid	Lysolipid	1.06	0.578	0.4923	0.91	0.61	0.4465	1.0383	1.0969	1.5213	0.9998
1-palmitoylplasmenylethanolamine	LC/MS neg	39270					6153	436.4	Lipid	Lysolipid	0.87	0.6173	0.5001	1.1	0.7643	0.5156	1.4675	1.2813	1.234	1.4046
1-palmitoylglycerophosphoethanolamine	LC/MS neg	35631		HMDB11503	9547069		5940	452.3	Lipid	Lysolipid	0.9	0.5405	0.4834	0.86	0.5983	0.4432	1.3291	1.1956	1.081	1.0315
2-palmitoylglycerophosphoethanolamine	LC/MS pos	35684					5598	454.2	Lipid	Lysolipid	0.98	0.592	0.4923	0.54	0.1054	0.1461	1.4284	1.4036	1.2533	0.7643
1-stearoylglycerophosphoethanolamine	LC/MS pos	34416		HMDB11130	9547068	69747-55-3;	5842	482.3	Lipid	Lysolipid	1.06	0.5545	0.4888	0.55	0.0077	0.0338	1.029	1.0913	1.2508	0.5967
1-oleoylglycerophosphoethanolamine	LC/MS neg	35628		HMDB11506	9547071	89576-29-4;	5928	478.3	Lipid	Lysolipid	0.62	0.046	0.2428	1.17	0.3955	0.3342	1.5705	0.9701	1.3268	1.1388
2-oleoylglycerophosphoethanolamine	LC/MS neg	35687					5848	478.3	Lipid	Lysolipid	0.72	0.1772	0.3073	1.13	0.3559	0.3129	1.3553	0.9796	1.1982	1.1087
1-linoleoylglycerophosphoethanolamine	LC/MS pos	36600		HMDB11507			5555	478.2	Lipid	Lysolipid	0.68	0.3985	0.4348	0.69	0.255	0.2482	1.9575	1.323	1.436	0.9079
2-linoleoylglycerophosphoethanolamine	LC/MS pos	34666					5541	478.3	Lipid	Lysolipid	0.7	0.1326	0.3073	0.94	0.9849	0.5751	1.5159	1.062	0.8041	0.9966
1-arachidonoylglycerophosphoethanolamine	LC/MS neg	35186		HMDB11517			5731	500.3	Lipid	Lysolipid	0.85	0.2731	0.3509	1.07	0.7599	0.5156	1.1957	1.0202	0.8745	1.0967
2-arachidonoylglycerophosphoethanolamine	LC/MS neg	32815					5674	500.3	Lipid	Lysolipid	0.93	0.6167	0.5001	1.04	0.7753	0.5175	1.1597	1.0838	0.8664	1.1274
2-docosapentaenoylglycerophosphoethanolamine	LC/MS pos	34875					5548	528.2	Lipid	Lysolipid	1.1	0.7696	0.5572	0.71	0.1996	0.2148	1.3172	1.4474	1.0097	1.0327
2-docosahexaenoylglycerophosphoethanolamine	LC/MS neg	34258					5600	524.3	Lipid	Lysolipid	1.07	0.6253	0.5001	0.96	0.7375	0.5121	0.9868	1.058	1.3631	1.0159
2-eicosapentaenoylglycerophosphoethanolamine	LC/MS pos	43254					5448	500.1	Lipid	Lysolipid	0.69	0.4747	0.452	0.85	0.1969	0.2133	1.5418	1.0672	1.2627	0.9108
1-docosahexaenoylglycerophosphoethanolamine	LC/MS neg	44633					5650	524.3	Lipid	Lysolipid	1.17	0.2572	0.3485	0.87	0.3253	0.2943	0.9575	1.1226	1.3941	0.9784
1-arachidonoylglycerophosphoinositol	LC/MS neg	34214					5479	619.4	Lipid	Lysolipid	1.04	0.7	0.5231	0.8	0.0971	0.1413	1.0267	1.0659	0.9639	0.8543
2-arachidonoylglycerophosphoinositol	LC/MS neg	38077					5456	619.3	Lipid	Lysolipid	0.78	0.1439	0.3073	0.99	0.7798	0.5175	1.2038	0.9381	1.0421	0.9272
1-stearoylglycerophosphoglycerol	LC/MS neg	34437					5826	511.4	Lipid	Lysolipid	1.69	0.0127	0.1832	1.02	0.9726	0.5732	0.7137	1.2074	0.9826	1.2342
glycerol	GC/MS	15122	C00116	HMDB00131	753	56-81-5;	1311	205	Lipid	Glycerolipid Metabolism	1	0.9441	0.6075	0.94	0.1445	0.1764	1.0277	1.0282	0.982	0.9677
glycerol 3-phosphate (G3P)	GC/MS	15365	C00093	HMDB00126	754	29849-82-9;	1719.7	357.1	Lipid	Glycerolipid Metabolism	1.17	0.1595	0.3073	1.24	0.0324	0.068	0.9411	1.0973	0.8489	1.3634
1-palmitoylglycerol (1-monopalmitin)	GC/MS	21127			14900	542-44-9;	2119.5	371.3	Lipid	Monoacylglycerol	1.2	0.2235	0.3419	1.12	0.4518	0.3697	1.0229	1.2261	1.0655	1.3773
2-palmitoylglycerol (2-monopalmitin)	GC/MS	33419			123409	23470-00-0;	2108	129	Lipid	Monoacylglycerol	1.15	0.3209	0.3801	1.14	0.3092	0.2848	0.9255	1.065	1.0823	1.218
1-stearoylglycerol (1-monostearin)	GC/MS	21188	D01947		24699	123-94-4;31566-31-1;	2186.6	399.4	Lipid	Monoacylglycerol	1.19	0.1524	0.3073	1.12	0.4641	0.3726	1.0396	1.2348	1.0624	1.3886
2-stearoylglycerol (2-monostearin)	GC/MS	34059			79075	621-61-4;	2178	341.3	Lipid	Monoacylglycerol	1.61	0.0441	0.2428	0.75	0.2194	0.228	0.5529	0.888	0.6283	0.6675
1-oleoylglycerol (1-monoolein)	LC/MS pos	21184		HMDB11567	5283468	111-03-5;	5821	374.1	Lipid	Monoacylglycerol	0.94	0.8441	0.5862	0.6	0.2262	0.2311	1.9253	1.8026	3.4185	1.0804
2-oleoylglycerol (2-monoolein)	GC/MS	35848			5319879	3443-84-3;	2170	410.1	Lipid	Monoacylglycerol	0.77	0.1871	0.3121	1.22	0.3506	0.31	0.6248	0.4791	0.7793	0.5832
1-linoleoylglycerol (1-monolinolein)	LC/MS neg	27447			5283469	2277-28-3;	6226	279.2	Lipid	Monoacylglycerol	0.87	0.8281	0.5817	1.59	0.3936	0.3342	1.3045	1.1352	0.8284	1.8079
2-linoleoylglycerol (2-monolinolein)	GC/MS	32536		HMDB11538	5365676	3443-82-1;	2169	408.3	Lipid	Monoacylglycerol	0.77	0.1413	0.3073	1.64	0.0097	0.0374	0.8722	0.6738	0.797	1.103
1-docosahexaenoylglycerol (1-monodocosahexaenoin)	LC/MS neg	35153					6180	415.3	Lipid	Monoacylglycerol	1.17	0.6951	0.5218	0.82	0.5762	0.4324	0.8746	1.0196	1.5299	0.8339
1,2-dipalmitoylglycerol	GC/MS	11953		HMDB07098	99931	40290-32-2;	2600	145	Lipid	Diacylglycerol	1.05	0.8806	0.5931	1.08	0.437	0.3634	0.9548	1.0068	0.822	1.088
1,3-dipalmitoylglycerol	GC/MS	35728			68149	26657-95-4 ;	2637	371.3	Lipid	Diacylglycerol	0.77	0.0836	0.291	1.1	0.569	0.429	1.2954	1.0026	0.9593	1.1078
sphinganine	LC/MS pos	17769	C00836	HMDB00269	3126	3102-56-5;	5175	302.3	Lipid	Sphingolipid Metabolism	1.22	0.2126	0.3364	1.05	0.8272	0.5302	0.8372	1.0229	1.0668	1.0782
palmitoyl sphingomyelin	GC/MS	37506			9939941	6254-89-3;	2524	311.3	Lipid	Sphingolipid Metabolism	1.21	0.0152	0.1832	0.99	0.987	0.5751	0.8957	1.0871	0.9956	1.08
stearoyl sphingomyelin	GC/MS	19503	C00550	HMDB01348	6453725	85187-10-6;85187-10-6 ;	2645	311.3	Lipid	Sphingolipid Metabolism	1.09	0.4046	0.4352	0.9	0.3429	0.3049	0.9727	1.0635	1.1017	0.9621
sphingosine	LC/MS pos	17747	C00319	HMDB00252	5353955	123-78-4;	5197	300.2	Lipid	Sphingolipid Metabolism	0.93	0.3229	0.3801	1.23	0.0668	0.1143	1.0679	0.9918	0.8342	1.2195
squalene	GC/MS	1518	C00751	HMDB00256	638072	111-02-4;	2205	69	Lipid	Sterol	1.2	0.0759	0.2825	0.91	0.2064	0.219	0.9722	1.1646	0.9451	1.0646
cholesterol	GC/MS	63	C00187	HMDB00067	11025495	57-88-5;	2316.9	329.3	Lipid	Sterol	1.18	0.0002	0.0404	0.89	0.0011	0.0139	0.9466	1.1169	1.027	0.9917
7-beta-hydroxycholesterol	GC/MS	35092		HMDB06119	473141	566-27-8;	2340	456.4	Lipid	Sterol	0.97	0.8668	0.5862	2.15	0.136	0.1687	0.4827	0.4695	0.6403	1.0105
beta-sitosterol	GC/MS	27414	C01753	HMDB00852	222284	83-46-5;	2380.8	357.4	Lipid	Sterol	1.05	0.6268	0.5001	0.91	0.3906	0.3338	0.958	1.0099	1.0666	0.9167
campesterol	GC/MS	39511	C01789	HMDB02869	173183	474-62-4;	2353	343.4	Lipid	Sterol	0.9	0.3328	0.3863	0.99	0.9608	0.572	1.0944	0.9817	1.0534	0.9729
corticosterone	LC/MS pos	5983	C02140	HMDB01547	5753	50-22-6;	4856	347.2	Lipid	Steroid	1.1	0.441	0.4386	0.62	0.076	0.1222	1.6115	1.7658	0.7129	1.0888
cholate	LC/MS neg	22842	C00695	HMDB00619	221493	81-25-4;	5148	407.4	Lipid	Primary Bile Acid Metabolism	0.72	0.5569	0.4888	4.77	0.0011	0.0139	1.103	0.798	1.4703	3.803
chenodeoxycholate	LC/MS neg	37789	C02528	HMDB00518	10133	474-24-9;474-25-9;	5250	391.4	Lipid	Primary Bile Acid Metabolism	0.71	0.4805	0.452	4.89	0.001	0.0139	1.0047	0.7089	0.9464	3.4665
beta-muricholate	LC/MS neg	31885	C17726	HMDB00415	5283853	2393-59-1;	4787	407.4	Lipid	Primary Bile Acid Metabolism	0.94	0.6486	0.5079	2.25	0.0493	0.0925	0.7424	0.6998	1.1444	1.5728
alpha-muricholate	LC/MS neg	34092	C17647	HMDB00506	3083761	2393-58-0;	4763	407.4	Lipid	Primary Bile Acid Metabolism	0.96	0.8943	0.595	1.89	0.0399	0.0787	0.5093	0.4884	0.6131	0.9243
deoxycholate	LC/MS neg	1114	C04483	HMDB00626	222528	83-44-3;	5268	391.4	Lipid	Secondary Bile Acid Metabolism	0.75	0.8504	0.5862	2.92	0.0096	0.0374	0.9149	0.6824	0.8573	1.9959
inosine	LC/MS neg	1123	C00294	HMDB00195		58-63-9;	1600	267.2	Nucleotide	Purine Metabolism, (Hypo)Xanthine/Inosine containing	0.95	0.1689	0.3073	1.05	0.068	0.115	1.0223	0.9664	1.0217	1.0172
hypoxanthine	LC/MS neg	3127	C00262	HMDB00157	790	68-94-0;	1313	135.1	Nucleotide	Purine Metabolism, (Hypo)Xanthine/Inosine containing	1.06	0.5248	0.4734	0.69	0.0013	0.0139	1.0318	1.096	0.9741	0.754
xanthine	LC/MS pos	3147	C00385	HMDB00292	1188	69-89-6;	1430	153.1	Nucleotide	Purine Metabolism, (Hypo)Xanthine/Inosine containing	1.13	0.0343	0.2428	0.83	0.0068	0.0309	0.9983	1.124	0.9947	0.9322
xanthosine	LC/MS pos	15136	C01762	HMDB00299	64959	146-80-5;	1785	285	Nucleotide	Purine Metabolism, (Hypo)Xanthine/Inosine containing	1.35	0.1497	0.3073	0.66	0.0469	0.089	0.9231	1.2454	0.8152	0.827
allantoin	GC/MS	1107	C02350	HMDB00462	204	97-59-6;	1809.8	518.3	Nucleotide	Purine Metabolism, (Hypo)Xanthine/Inosine containing	0.96	0.6816	0.514	1	0.8911	0.5527	1.0053	0.9612	1.1252	0.9639
adenosine 5'-diphosphate (ADP)	LC/MS neg	3108	C00008	HMDB01341	6022	20398-34-9;	700	426.1	Nucleotide	Purine Metabolism, Adenine containing	0.86	0.2078	0.3364	1.14	0.3403	0.3044	1.0218	0.8829	0.9957	1.0064
adenosine 5'-monophosphate (AMP)	LC/MS pos	32342	C00020	HMDB00045	6083	149022-20-8;	1210	348.1	Nucleotide	Purine Metabolism, Adenine containing	0.84	0.0652	0.2656	1.25	0.0125	0.0426	1.0362	0.8679	1.0031	1.0891
adenosine 3'-monophosphate (3'-AMP)	LC/MS neg	35142	C01367	HMDB03540	41211	84-21-9;	1268	346.1	Nucleotide	Purine Metabolism, Adenine containing	1.19	0.1183	0.3073	1.35	0.1281	0.1633	0.9347	1.1157	0.8953	1.5086
adenosine 2'-monophosphate (2'-AMP)	LC/MS neg	36815	C00946	HMDB11617	94136	130-49-4;	1497	346.1	Nucleotide	Purine Metabolism, Adenine containing	0.91	0.3741	0.416	0.76	0.109	0.1493	1.1393	1.0329	0.9509	0.7821
adenosine 3',5'-diphosphate	LC/MS neg	15691	C00054	HMDB00061	159296	75431-54-8;	602	426	Nucleotide	Purine Metabolism, Adenine containing	0.91	0.3325	0.3863	0.99	0.9669	0.572	1.0348	0.9468	0.9738	0.9359
adenosine	LC/MS pos	555	C00212	HMDB00050	60961	58-61-7;	1650	268.1	Nucleotide	Purine Metabolism, Adenine containing	0.79	0.3001	0.3692	1.81	0.0058	0.0279	0.8694	0.6846	0.9644	1.2415
adenine	GC/MS	554	C00147	HMDB00034	190	73-24-5;	1804.2	264	Nucleotide	Purine Metabolism, Adenine containing	1.05	0.3943	0.4331	0.89	0.0658	0.1137	0.9764	1.0266	1.1287	0.9158
N1-methyladenosine	LC/MS pos	15650	C02494	HMDB03331	5460178	15763-06-1;	1356	282.1	Nucleotide	Purine Metabolism, Adenine containing	0.76	0.1586	0.3073	1.06	0.8252	0.5302	0.9495	0.7174	1.0093	0.757
guanosine	LC/MS pos	1573	C00387	HMDB00133	6802	118-00-3;	1676	284	Nucleotide	Purine Metabolism, Guanine containing	0.99	0.861	0.5862	1.2	0.0055	0.0279	0.9217	0.9147	1.056	1.0936
uridine	LC/MS neg	606	C00299	HMDB00296	6029	58-96-8;	1430	243.1	Nucleotide	Pyrimidine Metabolism, Uracil containing	0.95	0.3656	0.4098	1.11	0.1285	0.1633	0.953	0.905	1.0734	1.0065
uracil	GC/MS	605	C00106	HMDB00300	1174	66-22-8;	1370.4	241	Nucleotide	Pyrimidine Metabolism, Uracil containing	1.34	0.0279	0.2176	0.57	0.0004	0.0124	0.9496	1.2697	1.0144	0.7239
pseudouridine	LC/MS neg	33442	C02067	HMDB00767		1445-07-4;	1104	243.1	Nucleotide	Pyrimidine Metabolism, Uracil containing	0.96	0.4852	0.4538	0.85	0.1426	0.1755	1.0586	1.0147	1.0919	0.866
beta-alanine	GC/MS	55	C00099	HMDB00056	239	56-41-7;107-95-9;	1451.8	174	Nucleotide	Pyrimidine Metabolism, Uracil containing	1.4	0.4488	0.441	0.55	0.1107	0.1494	1.1	1.5351	1.23	0.8437
cytidine 5'-monophosphate (5'-CMP)	LC/MS pos	2372	C00055	HMDB00095	6131	63-37-6;	887	324	Nucleotide	Pyrimidine Metabolism, Cytidine containing	1.57	0.008	0.1832	0.79	0.0902	0.1402	0.8278	1.2957	1.0875	1.0241
cytidine	LC/MS pos	514	C00475	HMDB00089	6175	65-46-3;	1065	244	Nucleotide	Pyrimidine Metabolism, Cytidine containing	1.2	0.0341	0.2428	0.87	0.097	0.1413	0.929	1.1167	1.1357	0.9673
2'-deoxycytidine	LC/MS pos	15949	C00881	HMDB00014	13711	951-77-9;	1256	228	Nucleotide	Pyrimidine Metabolism, Cytidine containing	1	0.9862	0.6161	1.01	0.7675	0.5156	0.9816	0.9843	1.0648	0.9975
methylphosphate	GC/MS	37070			13130	7023-27-0;	1221	241	Nucleotide	Purine and Pyrimidine Metabolism	0.94	0.491	0.4544	1.08	0.2761	0.259	1.0824	1.0172	0.9957	1.0941
nicotinamide	LC/MS pos	594	C00153	HMDB01406	936	98-92-0;	1267	123.1	Cofactors and Vitamins	Nicotinate and Nicotinamide Metabolism	0.86	0.0119	0.1832	1.14	0.0916	0.1409	1.0907	0.9405	0.994	1.0741
nicotinamide riboside	LC/MS pos	33013	C03150	HMDB00855		1341-23-7;	955	255.1	Cofactors and Vitamins	Nicotinate and Nicotinamide Metabolism	1.64	0.1617	0.3073	0.36	0.0118	0.0414	1.4101	2.3145	1.0432	0.8445
nicotinamide adenine dinucleotide (NAD+)	LC/MS neg	5278	C00003	HMDB00902	10897651;5892;5288979	53-84-9;	1411	661.8	Cofactors and Vitamins	Nicotinate and Nicotinamide Metabolism	1.22	0.2416	0.3485	0.62	0.0136	0.0429	1.2222	1.4913	1.0298	0.9298
adenosine 5'diphosphoribose	LC/MS neg	558	C00301	HMDB01178	192	68414-18-6;	964	558.1	Cofactors and Vitamins	Nicotinate and Nicotinamide Metabolism	1	0.6748	0.5113	3.39	0.0091	0.0374	0.7231	0.7264	0.7215	2.4624
riboflavin (Vitamin B2)	LC/MS pos	1827	C00255	HMDB00244	493570	83-88-5;	3111	377.2	Cofactors and Vitamins	Riboflavin Metabolism	1.29	0.0557	0.2606	0.74	0.0135	0.0429	0.9234	1.1946	0.8661	0.8834
flavin adenine dinucleotide (FAD)	LC/MS neg	2134	C00016	HMDB01248	643975	146-14-5;84366-81-4;	2413	784.1	Cofactors and Vitamins	Riboflavin Metabolism	0.94	0.2332	0.3459	0.98	0.6079	0.4465	1.0302	0.9685	1.0243	0.9532
flavin mononucleotide (FMN)	LC/MS neg	15797	C00061	HMDB01520	710	130-40-5;	2395	455.1	Cofactors and Vitamins	Riboflavin Metabolism	1.04	0.6258	0.5001	0.92	0.2473	0.2476	1.029	1.067	1.0294	0.9811
pantothenate	LC/MS pos	1508	C00864	HMDB00210	6613	137-08-6;	2218	220.1	Cofactors and Vitamins	Pantothenate and CoA Metabolism	0.85	0.0818	0.2909	1.17	0.0937	0.1413	1.0602	0.9046	1.1893	1.0588
phosphopantetheine	LC/MS pos	15504	C01134	HMDB01416	115254	NA;	2323	359.1	Cofactors and Vitamins	Pantothenate and CoA Metabolism	0.86	0.2168	0.3379	1.19	0.4819	0.3791	1.0949	0.9388	0.9062	1.1174
coenzyme A	LC/MS neg	2936	C00010	HMDB01423	317	85-61-0;18439-24-2;	1600	766.1	Cofactors and Vitamins	Pantothenate and CoA Metabolism	0.63	0.0162	0.1832	3.06	0.0225	0.0559	1.0605	0.6734	0.889	2.0583
ascorbate (Vitamin C)	GC/MS	1640	C00072	HMDB00044		134-03-2;	1850.1	332.1	Cofactors and Vitamins	Ascorbate and Aldarate Metabolism	1.11	0.5586	0.4888	0.48	0.0259	0.0596	0.9657	1.0724	1.3781	0.5105
dehydroascorbate	GC/MS	1659	C05422	HMDB01264	835	490-83-5;	1800	245.1	Cofactors and Vitamins	Ascorbate and Aldarate Metabolism	0.58	0.024	0.2113	1.48	0.0763	0.1222	1.2242	0.7089	1.258	1.05
alpha-tocopherol	GC/MS	1561	C02477	HMDB01893	14985	59-02-9;10191-41-0;	2305.4	502.5	Cofactors and Vitamins	Tocopherol Metabolism	1.03	0.6693	0.5113	0.54	0.0096	0.0374	0.9905	1.0198	5.6237	0.5521
beta-tocopherol	GC/MS	35702	C14152	HMDB06335	6857447	148-03-8;	2260	488.3	Cofactors and Vitamins	Tocopherol Metabolism	0.98	0.9223	0.6038	0.8	0.1902	0.212	1.0535	1.0357	0.5964	0.8251
gamma-tocopherol	GC/MS	33420	C02483	HMDB01492	14986	54-28-4;	2264	488.4	Cofactors and Vitamins	Tocopherol Metabolism	0.92	0.3762	0.416	1.28	0.2996	0.2776	0.9588	0.8825	0.1402	1.1286
heme	LC/MS pos	41754	C00032	HMDB03178		14875-96-8;	5057	616.2	Cofactors and Vitamins	Hemoglobin and Porphyrin Metabolism	1.11	0.4057	0.4352	0.86	0.2739	0.2585	1.0059	1.1176	1.0599	0.9655
thiamin diphosphate	LC/MS neg	35670	C00068	HMDB01372	9068	154-87-0;	1295	422.9	Cofactors and Vitamins	Thiamine Metabolism	0.8	0.0608	0.2656	1.23	0.1241	0.1618	1.0634	0.8521	1.0925	1.0496
hippurate	LC/MS neg	15753	C01586	HMDB00714	464	495-69-2;	2136	178.1	Xenobiotics	Benzoate Metabolism	0.81	0.3085	0.374	0.35	0.0004	0.0124	1.7296	1.406	0.64	0.4936
ergothioneine	LC/MS pos	37459	C05570	HMDB03045	3032311	58511-63-0;	847	230.2	Xenobiotics	Food Component/Plant	0.92	0.2663	0.3485	0.97	0.7197	0.5066	1.0152	0.929	2.662	0.902
stachydrine	LC/MS pos	34384	C10172	HMDB04827	115244	4136-37-2;	860	144.1	Xenobiotics	Food Component/Plant	0.51	0.0048	0.1312	0.47	0.0173	0.0463	2.4943	1.2631	0.4622	0.5948
salicylate	LC/MS neg	1515	C00805	HMDB01895	338	69-72-7;	2226	137.1	Xenobiotics	Drug	11.22	0.0992	0.3073	0.05	0.026	0.0596	0.9536	10.7022	0.4758	0.5492
decanoyl sulfate	LC/MS neg	44882			8904	142-87-0;	5190	237.1	Xenobiotics	Chemical	2.53	0.0906	0.3073	1.57	0.9164	0.5616	0.6974	1.762	2.6252	2.769
glycerol 2-phosphate	GC/MS	27728	C02979	HMDB02520	2526	819-83-0;	1691.8	243	Xenobiotics	Chemical	1.12	0.2635	0.3485	1.18	0.0571	0.1022	0.8767	0.9797	0.8981	1.1558
