# Supplementary material for: A Metabolomic Study of Rats with Doxorubicin-Induced Cardiomyopathy and Shengmai Injection Treatment
Source: PLoS One. 2015 May 4;10(5):e0125209. doi: 10.1371/journal.pone.0125209 (PMC4418690; doi:10.1371/journal.pone.0125209)
Supplement: S3 Table — (XLSX) [file pone.0125209.s004.xlsx]

## Sheet: Sheet1
S3 Table Fifty-two altered metabolites in rats with DOX-CM
Metabolites									Pathways		Welch's Two-Sample t-Test			Mean Values
Biochemical Name	Platform	Comp ID	KEGG	HMDB	PubChem	CAS	RI	Mass	Super Pathway	Sub Pathway	DOX / Control			Control	DOX
					PUBCHEM						fold change	p-value	q-value
alanine	GC/MS	1126	C00041	HMDB00161	5950	56-41-7;	1147.6	115.9	Amino Acid	Alanine and Aspartate Metabolism	1.2	0.0147	0.1832	1.1133	1.3406
C-glycosyltryptophan	LC/MS pos	32675					1912	367.1	Amino Acid	Tryptophan Metabolism	1.58	0.002	0.1103	0.9608	1.5186
isovalerylcarnitine	LC/MS pos	34407		HMDB00688	6426851	31023-24-2;	2533	246.2	Amino Acid	Leucine, Isoleucine and Valine Metabolism	2.61	0.0277	0.2176	0.5832	1.5237
glutathione, oxidized (GSSG)	LC/MS pos	27727	C00127	HMDB03337	65359;11215652	103239-24-3;	1535	613.1	Amino Acid	Glutathione Metabolism	1.18	0.0147	0.1832	1.0031	1.1869
hexanoylcarnitine	LC/MS pos	32328		HMDB00705	6426853	6920-35-0;	3174	260.2	Lipid	Fatty Acid Metabolism(Acyl Carnitine)	2.71	0.0218	0.2102	0.6749	1.8288
octanoylcarnitine	LC/MS pos	33936	C02838	HMDB00791	123701	3671-77-0;	4100	288.3	Lipid	Fatty Acid Metabolism(Acyl Carnitine)	3.58	0.0418	0.2428	0.5034	1.8019
3-hydroxydecanoate	LC/MS neg	22053		HMDB02203	26612	5561-87-5;	4681	187.2	Lipid	Fatty Acid, Monohydroxy	1.52	0.0365	0.2428	0.56	0.8527
1-stearoylglycerophosphoglycerol	LC/MS neg	34437					5826	511.4	Lipid	Lysolipid	1.69	0.0127	0.1832	0.7137	1.2074
2-stearoylglycerol (2-monostearin)	GC/MS	34059			79075	621-61-4;	2178	341.3	Lipid	Monoacylglycerol	1.61	0.0441	0.2428	0.5529	0.888
palmitoyl sphingomyelin	GC/MS	37506			9939941	6254-89-3;	2524	311.3	Lipid	Sphingolipid Metabolism	1.21	0.0152	0.1832	0.8957	1.0871
cholesterol	GC/MS	63	C00187	HMDB00067	11025495	57-88-5;	2316.9	329.3	Lipid	Sterol	1.18	0.0002	0.0404	0.9466	1.1169
xanthine	LC/MS pos	3147	C00385	HMDB00292	1188	69-89-6;	1430	153.1	Nucleotide	Purine Metabolism, (Hypo)Xanthine/Inosine containing	1.13	0.0343	0.2428	0.9983	1.124
uracil	GC/MS	605	C00106	HMDB00300	1174	66-22-8;	1370.4	241	Nucleotide	Pyrimidine Metabolism, Uracil containing	1.34	0.0279	0.2176	0.9496	1.2697
cytidine 5'-monophosphate (5'-CMP)	LC/MS pos	2372	C00055	HMDB00095	6131	63-37-6;	887	324	Nucleotide	Pyrimidine Metabolism, Cytidine containing	1.57	0.008	0.1832	0.8278	1.2957
cytidine	LC/MS pos	514	C00475	HMDB00089	6175	65-46-3;	1065	244	Nucleotide	Pyrimidine Metabolism, Cytidine containing	1.2	0.0341	0.2428	0.929	1.1167
glutamate	LC/MS pos	57	C00025	HMDB00148	611	56-86-0;	700	148.1	Amino Acid	Glutamate Metabolism	0.9	0.0403	0.2428	1.0338	0.9285
phenol sulfate	LC/MS neg	32553	C02180		74426	937-34-8;	2150	173.1	Amino Acid	Phenylalanine and Tyrosine Metabolism	0.52	0.0168	0.1832	2.0366	1.0519
3-indoxyl sulfate	LC/MS neg	27672		HMDB00682	10258	2642-37-7;	2258	212	Amino Acid	Tryptophan Metabolism	0.61	0.0208	0.2102	1.7173	1.0459
anserine	LC/MS neg	15747	C01262	HMDB00194	112072	10030-52-1;	1126	239.2	Peptide	Dipeptide Derivative	0.5	0.0019	0.1103	1.2734	0.6381
succinylcarnitine	LC/MS pos	37058					1401	262.1	Energy	TCA Cycle	0.81	0.0448	0.2428	1.117	0.9096
palmitoleate (16:1n7)	LC/MS neg	33447	C08362	HMDB03229	445638	373-49-9;	5477	253.3	Lipid	Long Chain Fatty Acid	0.75	0.0034	0.1312	1.1937	0.8984
15-methylpalmitate (isobar with 2-methylpalmitate)	LC/MS neg	38768					5698	269.4	Lipid	Fatty Acid, Branched	0.36	0.0042	0.1312	1.6344	0.592
malonylcarnitine	LC/MS pos	37059		HMDB02095		853728-01-5;	980	248.1	Lipid	Fatty Acid Synthesis	0.75	0.0121	0.1832	1.1012	0.8221
acetylcarnitine	LC/MS pos	32198	C02571	HMDB00201	1	5080-50-2;	1203	204.2	Lipid	Fatty Acid Metabolism(Acyl Carnitine)	0.81	0.0432	0.2428	1.131	0.9115
2-palmitoleoylglycerophosphocholine	LC/MS pos	35819					5482	494.3	Lipid	Lysolipid	0.34	0.0245	0.2113	2.2497	0.7622
2-linoleoylglycerophosphocholine	LC/MS pos	35257					5544	520.4	Lipid	Lysolipid	0.6	0.0445	0.2428	1.6468	0.9823
1-oleoylglycerophosphoethanolamine	LC/MS neg	35628		HMDB11506	9547071	89576-29-4;	5928	478.3	Lipid	Lysolipid	0.62	0.046	0.2428	1.5705	0.9701
nicotinamide	LC/MS pos	594	C00153	HMDB01406	936	98-92-0;	1267	123.1	Cofactors and Vitamins	Nicotinate and Nicotinamide Metabolism	0.86	0.0119	0.1832	1.0907	0.9405
coenzyme A	LC/MS neg	2936	C00010	HMDB01423	317	85-61-0;18439-24-2;	1600	766.1	Cofactors and Vitamins	Pantothenate and CoA Metabolism	0.63	0.0162	0.1832	1.0605	0.6734
dehydroascorbate	GC/MS	1659	C05422	HMDB01264	835	490-83-5;	1800	245.1	Cofactors and Vitamins	Ascorbate and Aldarate Metabolism	0.58	0.024	0.2113	1.2242	0.7089
stachydrine	LC/MS pos	34384	C10172	HMDB04827	115244	4136-37-2;	860	144.1	Xenobiotics	Food Component/Plant	0.51	0.0048	0.1312	2.4943	1.2631
kynurenine	LC/MS pos	15140	C00328	HMDB00684	161166;6971029	2922-83-0;	1902	209.1	Amino Acid	Tryptophan Metabolism	1.32	0.053	0.2606	0.8106	1.0705
N-acetylmethionine	LC/MS neg	1589	C02712	HMDB11745	448580	65-82-7;	1805	190.1	Amino Acid	Methionine, Cysteine, SAM and Taurine Metabolism	1.35	0.0613	0.2656	0.949	1.2788
sedoheptulose-7-phosphate	GC/MS	35649	C05382	HMDB01068	616	2646-35-7;	2070	691.35	Carbohydrate	Pentose Phosphate Pathway	1.63	0.0506	0.259	0.629	1.0266
butyrylcarnitine	LC/MS pos	32412	C02862	HDMB02013	439829	25576-40-3;	2007	232.2	Lipid	Fatty Acid Metabolism (also BCAA Metabolism)	1.63	0.0649	0.2656	0.8009	1.3084
stearoylcarnitine	LC/MS pos	34409		HMDB00848		18822-91-8;	5300	428.4	Lipid	Fatty Acid Metabolism(Acyl Carnitine)	3.07	0.0746	0.2825	0.6462	1.9819
squalene	GC/MS	1518	C00751	HMDB00256	638072	111-02-4;	2205	69	Lipid	Sterol	1.2	0.0759	0.2825	0.9722	1.1646
riboflavin (Vitamin B2)	LC/MS pos	1827	C00255	HMDB00244	493570	83-88-5;	3111	377.2	Cofactors and Vitamins	Riboflavin Metabolism	1.29	0.0557	0.2606	0.9234	1.1946
salicylate	LC/MS neg	1515	C00805	HMDB01895	338	69-72-7;	2226	137.1	Xenobiotics	Drug	11.22	0.0992	0.3073	0.9536	10.7022
decanoyl sulfate	LC/MS neg	44882			8904	142-87-0;	5190	237.1	Xenobiotics	Chemical	2.53	0.0906	0.3073	0.6974	1.762
histidine	LC/MS neg	59	C00135	HMDB00177	773;3651426	5934-29-2;	757	154.1	Amino Acid	Histidine Metabolism	0.87	0.0646	0.2656	1.0865	0.945
citrulline	LC/MS pos	2132	C00327	HMDB00904	9750	372-75-8;	715	176.1	Amino Acid	Urea cycle; Arginine and Proline Metabolism	0.82	0.0969	0.3073	1.0736	0.8787
carnosine	LC/MS neg	1768	C00386	HMDB00033	439224	305-84-0;	813	225.2	Peptide	Dipeptide Derivative	0.73	0.0711	0.277	1.166	0.8561
glucose	GC/MS	20488	C00031	HMDB00122	79025	50-99-7;	1866.8	217.1	Carbohydrate	Glycolysis, Gluconeogenesis, and Pyruvate Metabolism	0.59	0.0665	0.2656	1.1205	0.6638
glycerate	GC/MS	1572	C00258	HMDB00139	752	600-19-1;	1360.7	189	Carbohydrate	Glycolysis, Gluconeogenesis, and Pyruvate Metabolism	0.75	0.079	0.2872	1.243	0.9362
propionylcarnitine	LC/MS pos	32452	C03017	HMDB00824	107738	17298-37-2 ;	1589	218.2	Lipid	Fatty Acid Metabolism (also BCAA Metabolism)	0.8	0.0554	0.2606	1.3043	1.0425
1,3-dipalmitoylglycerol	GC/MS	35728			68149	26657-95-4 ;	2637	371.3	Lipid	Diacylglycerol	0.77	0.0836	0.291	1.2954	1.0026
adenosine 5'-monophosphate (AMP)	LC/MS pos	32342	C00020	HMDB00045	6083	149022-20-8;	1210	348.1	Nucleotide	Purine Metabolism, Adenine containing	0.84	0.0652	0.2656	1.0362	0.8679
pantothenate	LC/MS pos	1508	C00864	HMDB00210	6613	137-08-6;	2218	220.1	Cofactors and Vitamins	Pantothenate and CoA Metabolism	0.85	0.0818	0.2909	1.0602	0.9046
thiamin diphosphate	LC/MS neg	35670	C00068	HMDB01372	9068	154-87-0;	1295	422.9	Cofactors and Vitamins	Thiamine Metabolism	0.8	0.0608	0.2656	1.0634	0.8521
