# Supplementary material for: A Metabolomic Study of Rats with Doxorubicin-Induced Cardiomyopathy and Shengmai Injection Treatment
Source: PLoS One. 2015 May 4;10(5):e0125209. doi: 10.1371/journal.pone.0125209 (PMC4418690; doi:10.1371/journal.pone.0125209)
Supplement: S4 Table — (XLSX) [file pone.0125209.s005.xlsx]

## Sheet: Sheet1
S4 Table One-hundred-seven altered metabolites by SMI treatment
Metabolites									Pathways		Welch's Two-Sample t-Test			Mean Values
Biochemical Name	Platform	Comp ID	KEGG	HMDB	PubChem	CAS	RI	Mass	Super Pathway	Sub Pathway	DOX+SMI / DOX			DOX	DOX+SMI
					PUBCHEM						fold change	p-value	q-value
beta-hydroxypyruvate	GC/MS	15686	C00168	HMDB01352	964	1113-60-6;3369-79-7;	1425.1	221	Amino Acid	Glycine, Serine and Threonine Metabolism	2.06	0.0327	0.068	0.6365	1.3117
glutamine	LC/MS pos	53	C00064	HMDB00641	5961	56-85-9;	684	147.2	Amino Acid	Glutamate Metabolism	1.32	0.0014	0.0139	0.9247	1.2222
alpha-hydroxyisovalerate	GC/MS	33937		HMDB00407	99823	600-37-3;	1208	145.1	Amino Acid	Leucine, Isoleucine and Valine Metabolism	2.51	0.0169	0.0463	1.0155	2.5529
2-methylbutyrylcarnitine (C5)	LC/MS pos	35431		HMDB00378	6426901	31023-25-3;	2439	246.1	Amino Acid	Leucine, Isoleucine and Valine Metabolism	1.7	0.0283	0.063	1.128	1.9167
creatine	LC/MS pos	27718	C00300	HMDB00064	586	57-00-1;	758	132.1	Amino Acid	Creatine Metabolism	1.21	0.003	0.0202	0.9036	1.0933
ophthalmate	LC/MS pos	34592		HMDB05765	9817431	495-27-2;	1457	290.1	Amino Acid	Glutathione Metabolism	3.67	0.016	0.046	1.21	4.4356
1,5-anhydroglucitol (1,5-AG)	GC/MS	20675	C07326	HMDB02712		154-58-5;	1788.7	217.1	Carbohydrate	Glycolysis, Gluconeogenesis, and Pyruvate Metabolism	1.64	0.0043	0.0255	0.7006	1.1499
glucose-6-phosphate (G6P)	GC/MS	37256	C00668	HMDB01401		103192-55-8;	2042.7	204.1	Carbohydrate	Glycolysis, Gluconeogenesis, and Pyruvate Metabolism	20	0.001	0.0139	2.2283	44.5623
fructose-6-phosphate	GC/MS	12021	C05345	HMDB00124	69507	103213-47-4;	1994.9	315.1	Carbohydrate	Glycolysis, Gluconeogenesis, and Pyruvate Metabolism	17.76	0.0004	0.0124	2.2538	40.0194
Isobar: fructose 1,6-diphosphate, glucose 1,6-diphosphate, myo-inositol 1,4 or 1,3-diphosphate	LC/MS neg	36984					572	339	Carbohydrate	Glycolysis, Gluconeogenesis, and Pyruvate Metabolism	2.68	0.0159	0.046	0.4083	1.0925
ribose 5-phosphate	GC/MS	561	C00117	HMDB00618	447634	18265-46-8;108321-05-7;	1928.4	315.1	Carbohydrate	Pentose Phosphate Pathway	1.66	0.0398	0.0787	0.7057	1.171
maltohexaose	LC/MS neg	35170	C01936	HMDB12253	5288409	34620-77-4;	1224	989.1	Carbohydrate	Glycogen Metabolism	1.42	0.0312	0.0676	0.7471	1.0642
maltopentaose	LC/MS neg	35163	C06218	HMDB12254	3710145	34620-76-3;	1100	827.1	Carbohydrate	Glycogen Metabolism	3.75	0.0043	0.0255	0.4043	1.5156
maltotetraose	LC/MS neg	15910	C02052	HMDB01296	446495	34612-38-9;	965	665.1	Carbohydrate	Glycogen Metabolism	7.55	0.0021	0.0157	0.677	5.1112
maltotriose	LC/MS neg	15913	C01835	HMDB01262	439586	1109-28-0;	845	502.9	Carbohydrate	Glycogen Metabolism	4.56	0.0013	0.0139	0.7093	3.2348
maltose	GC/MS	15806	C00208	HMDB00163	439341	6363-53-7;	2142.1	204.1	Carbohydrate	Glycogen Metabolism	2.64	0.0056	0.0279	0.6841	1.8044
fructose	GC/MS	577	C00095	HMDB00660	5984	57-48-7;	1758	217	Carbohydrate	Fructose, Mannose and Galactose Metabolism	3.58	0.0068	0.0309	0.6638	2.3743
mannose	GC/MS	584	C00159	HMDB00169	161658	3458-28-4;	1753.5	204	Carbohydrate	Fructose, Mannose and Galactose Metabolism	3.04	0.0019	0.0157	0.5867	1.7815
mannose-6-phosphate	GC/MS	1470	C00275	HMDB01078		70442-25-0;104872-94-8;	2035.9	387.2	Carbohydrate	Fructose, Mannose and Galactose Metabolism	20.13	0.0019	0.0157	2.2399	45.0846
mannitol	GC/MS	15335	C00392	HMDB00765	6251	69-65-8;	1839	319.1	Carbohydrate	Fructose, Mannose and Galactose Metabolism	1.69	0.0316	0.0676	1.1178	1.8882
galactitol (dulcitol)	GC/MS	1117	C01697	HMDB00107	11850	608-66-2;	1849.2	319.1	Carbohydrate	Fructose, Mannose and Galactose Metabolism	2.4	0.0175	0.0463	1.0087	2.4185
succinylcarnitine	LC/MS pos	37058					1401	262.1	Energy	TCA Cycle	1.4	0.0295	0.0648	0.9096	1.277
10-nonadecenoate (19:1n9)	LC/MS neg	33972			5312513	73033-09-7;	5775	295.4	Lipid	Long Chain Fatty Acid	1.59	0.0139	0.0429	0.8863	1.4129
15-methylpalmitate (isobar with 2-methylpalmitate)	LC/MS neg	38768					5698	269.4	Lipid	Fatty Acid, Branched	3	0.0055	0.0279	0.592	1.7734
malonylcarnitine	LC/MS pos	37059		HMDB02095		853728-01-5;	980	248.1	Lipid	Fatty Acid Synthesis	1.37	0.0009	0.0139	0.8221	1.1253
acetyl CoA	LC/MS neg	32484	C00024	HMDB01206	444493	102029-73-2;	1900	808.1	Lipid	Fatty Acid Metabolism	2.65	0.0339	0.0694	0.6705	1.7777
hydroxybutyrylcarnitine	LC/MS pos	43264		HMDB13127			1475	248.2	Lipid	Fatty Acid Metabolism(Acyl Carnitine)	3.01	0.0438	0.0842	0.9775	2.9415
3-hydroxydecanoate	LC/MS neg	22053		HMDB02203	26612	5561-87-5;	4681	187.2	Lipid	Fatty Acid, Monohydroxy	1.64	0.0051	0.0279	0.8527	1.3959
glycerol 3-phosphate (G3P)	GC/MS	15365	C00093	HMDB00126	754	29849-82-9;	1719.7	357.1	Lipid	Glycerolipid Metabolism	1.24	0.0324	0.068	1.0973	1.3634
2-linoleoylglycerol (2-monolinolein)	GC/MS	32536		HMDB11538	5365676	3443-82-1;	2169	408.3	Lipid	Monoacylglycerol	1.64	0.0097	0.0374	0.6738	1.103
cholate	LC/MS neg	22842	C00695	HMDB00619	221493	81-25-4;	5148	407.4	Lipid	Primary Bile Acid Metabolism	4.77	0.0011	0.0139	0.798	3.803
chenodeoxycholate	LC/MS neg	37789	C02528	HMDB00518	10133	474-24-9;474-25-9;	5250	391.4	Lipid	Primary Bile Acid Metabolism	4.89	0.001	0.0139	0.7089	3.4665
beta-muricholate	LC/MS neg	31885	C17726	HMDB00415	5283853	2393-59-1;	4787	407.4	Lipid	Primary Bile Acid Metabolism	2.25	0.0493	0.0925	0.6998	1.5728
alpha-muricholate	LC/MS neg	34092	C17647	HMDB00506	3083761	2393-58-0;	4763	407.4	Lipid	Primary Bile Acid Metabolism	1.89	0.0399	0.0787	0.4884	0.9243
deoxycholate	LC/MS neg	1114	C04483	HMDB00626	222528	83-44-3;	5268	391.4	Lipid	Secondary Bile Acid Metabolism	2.92	0.0096	0.0374	0.6824	1.9959
adenosine 5'-monophosphate (AMP)	LC/MS pos	32342	C00020	HMDB00045	6083	149022-20-8;	1210	348.1	Nucleotide	Purine Metabolism, Adenine containing	1.25	0.0125	0.0426	0.8679	1.0891
adenosine	LC/MS pos	555	C00212	HMDB00050	60961	58-61-7;	1650	268.1	Nucleotide	Purine Metabolism, Adenine containing	1.81	0.0058	0.0279	0.6846	1.2415
guanosine	LC/MS pos	1573	C00387	HMDB00133	6802	118-00-3;	1676	284	Nucleotide	Purine Metabolism, Guanine containing	1.2	0.0055	0.0279	0.9147	1.0936
adenosine 5'diphosphoribose	LC/MS neg	558	C00301	HMDB01178	192	68414-18-6;	964	558.1	Cofactors and Vitamins	Nicotinate and Nicotinamide Metabolism	3.39	0.0091	0.0374	0.7264	2.4624
coenzyme A	LC/MS neg	2936	C00010	HMDB01423	317	85-61-0;18439-24-2;	1600	766.1	Cofactors and Vitamins	Pantothenate and CoA Metabolism	3.06	0.0225	0.0559	0.6734	2.0583
threonine	LC/MS pos	1284	C00188	HMDB00167	6971019;6288	72-19-5;	713	120.1	Amino Acid	Glycine, Serine and Threonine Metabolism	0.77	0.0112	0.0399	1.0007	0.7688
alanine	GC/MS	1126	C00041	HMDB00161	5950	56-41-7;	1147.6	115.9	Amino Acid	Alanine and Aspartate Metabolism	0.62	1.2859e-05	0.002	1.3406	0.8279
phenylacetylglycine	LC/MS neg	33945	C05598	HMDB00821	68144	500-98-1;	2377	192.1	Amino Acid	Phenylalanine and Tyrosine Metabolism	0.49	0.0265	0.0599	1.4932	0.7277
tyrosine	LC/MS pos	1299	C00082	HMDB00158	6057;6942100	60-18-4;	1516	182.1	Amino Acid	Phenylalanine and Tyrosine Metabolism	0.82	0.0107	0.0391	1.1878	0.9742
phenol sulfate	LC/MS neg	32553	C02180		74426	937-34-8;	2150	173.1	Amino Acid	Phenylalanine and Tyrosine Metabolism	0.55	0.0032	0.0207	1.0519	0.5798
p-cresol sulfate	LC/MS neg	36103	C01468	HMDB11635	4615422	3233-57-7;	2896	187.1	Amino Acid	Phenylalanine and Tyrosine Metabolism	0.48	0.0162	0.046	1.455	0.6954
3-indoxyl sulfate	LC/MS neg	27672		HMDB00682	10258	2642-37-7;	2258	212	Amino Acid	Tryptophan Metabolism	0.53	0.0148	0.0447	1.0459	0.5499
C-glycosyltryptophan	LC/MS pos	32675					1912	367.1	Amino Acid	Tryptophan Metabolism	0.62	0.0021	0.0157	1.5186	0.9404
leucine	LC/MS pos	60	C00123	HMDB00687	7045798;6106	61-90-5;	1674	132.2	Amino Acid	Leucine, Isoleucine and Valine Metabolism	0.76	0.0021	0.0157	1.1888	0.9065
beta-hydroxyisovaleroylcarnitine	LC/MS pos	35433				99159-87-2;	1683	262.1	Amino Acid	Leucine, Isoleucine and Valine Metabolism	0.64	0.0103	0.0385	0.9941	0.6411
isoleucine	LC/MS pos	1125	C00407	HMDB00172	791	73-32-5;	1614	132.1	Amino Acid	Leucine, Isoleucine and Valine Metabolism	0.73	0.0013	0.0139	1.2352	0.8956
valine	LC/MS pos	1649	C00183	HMDB00883	6971018;6287	72-18-4;	1040	118.1	Amino Acid	Leucine, Isoleucine and Valine Metabolism	0.76	0.0047	0.0267	1.1969	0.9039
cysteine	GC/MS	31453	C00097	HMDB00574	5862	52-90-4;56-89-3;	1560.1	218	Amino Acid	Methionine, Cysteine, SAM and Taurine Metabolism	0.82	0.001	0.0139	1.1401	0.9311
hypotaurine	GC/MS	590	C00519	HMDB00965	107812	300-84-5;	1598.5	188	Amino Acid	Methionine, Cysteine, SAM and Taurine Metabolism	0.7	0.0187	0.0487	1.04	0.7252
urea	GC/MS	6329	C00086	HMDB00294	1176;16150869	57-13-6;	1287.7	189	Amino Acid	Urea cycle; Arginine and Proline Metabolism	0.75	0.0002	0.0124	1.166	0.8783
proline	LC/MS pos	1898	C00148	HMDB00162	145742;6971047	147-85-3;	796	116.1	Amino Acid	Urea cycle; Arginine and Proline Metabolism	0.77	0.0343	0.0694	1.0582	0.8126
glutathione, oxidized (GSSG)	LC/MS pos	27727	C00127	HMDB03337	65359;11215652	103239-24-3;	1535	613.1	Amino Acid	Glutathione Metabolism	0.74	0.0018	0.0157	1.1869	0.8762
cysteine-glutathione disulfide	LC/MS pos	35159		HMDB00656	4247235	13081-14-6;	821	427.1	Amino Acid	Glutathione Metabolism	0.69	0.02	0.0513	1.1064	0.7669
phosphoenolpyruvate (PEP)	GC/MS	597	C00074	HMDB00263	1005	10526-80-4;	1595.4	369	Carbohydrate	Glycolysis, Gluconeogenesis, and Pyruvate Metabolism	0.6	0.0128	0.0427	1.089	0.6539
Isobar: pentulose 5-phosphates	GC/MS	37288					1935	357.2	Carbohydrate	Pentose Phosphate Pathway	0.86	0.0168	0.0463	1.0479	0.8984
phosphate	GC/MS	11438	C00009	HMDB01429	1061	7664-38-2 ;	1307.7	298.9	Energy	Oxidative Phosphorylation	0.67	0.0024	0.0165	1.0574	0.7136
valerylcarnitine	LC/MS pos	34406		HMDB13128	6426903		2584	246.2	Lipid	Fatty Acid Metabolism(Acyl Carnitine)	0.53	0.0139	0.0429	1.5474	0.8218
ethanolamine	GC/MS	1497	C00189	HMDB00149	700	141-43-5;	1304	174.1	Lipid	Phospholipid Metabolism	0.63	0.0258	0.0596	1.2684	0.7954
1-palmitoylglycerophosphocholine (16:0)	LC/MS pos	33955			86554	17364-16-8;	5671	496.4	Lipid	Lysolipid	0.47	0.0097	0.0374	1.2407	0.579
2-palmitoylglycerophosphocholine	LC/MS pos	35253					5604	496.3	Lipid	Lysolipid	0.42	0.0234	0.0564	1.6066	0.6776
1-stearoylglycerophosphocholine (18:0)	LC/MS pos	33961			497299	19420-57-6;	5844	524.4	Lipid	Lysolipid	0.55	0.0235	0.0564	1.1737	0.6457
1-oleoylglycerophosphocholine (18:1)	LC/MS pos	33960			16081932	19420-56-5;	5700	522.4	Lipid	Lysolipid	0.69	0.0429	0.0835	1.058	0.7334
2-oleoylglycerophosphocholine	LC/MS pos	35254					5640	522.4	Lipid	Lysolipid	0.45	0.0205	0.0517	1.1483	0.5118
1-stearoylglycerophosphoethanolamine	LC/MS pos	34416		HMDB11130	9547068	69747-55-3;	5842	482.3	Lipid	Lysolipid	0.55	0.0077	0.0338	1.0913	0.5967
cholesterol	GC/MS	63	C00187	HMDB00067	11025495	57-88-5;	2316.9	329.3	Lipid	Sterol	0.89	0.0011	0.0139	1.1169	0.9917
hypoxanthine	LC/MS neg	3127	C00262	HMDB00157	790	68-94-0;	1313	135.1	Nucleotide	Purine Metabolism, (Hypo)Xanthine/Inosine containing	0.69	0.0013	0.0139	1.096	0.754
xanthine	LC/MS pos	3147	C00385	HMDB00292	1188	69-89-6;	1430	153.1	Nucleotide	Purine Metabolism, (Hypo)Xanthine/Inosine containing	0.83	0.0068	0.0309	1.124	0.9322
xanthosine	LC/MS pos	15136	C01762	HMDB00299	64959	146-80-5;	1785	285	Nucleotide	Purine Metabolism, (Hypo)Xanthine/Inosine containing	0.66	0.0469	0.089	1.2454	0.827
uracil	GC/MS	605	C00106	HMDB00300	1174	66-22-8;	1370.4	241	Nucleotide	Pyrimidine Metabolism, Uracil containing	0.57	0.0004	0.0124	1.2697	0.7239
nicotinamide riboside	LC/MS pos	33013	C03150	HMDB00855		1341-23-7;	955	255.1	Cofactors and Vitamins	Nicotinate and Nicotinamide Metabolism	0.36	0.0118	0.0414	2.3145	0.8445
nicotinamide adenine dinucleotide (NAD+)	LC/MS neg	5278	C00003	HMDB00902	10897651;5892;5288979	53-84-9;	1411	661.8	Cofactors and Vitamins	Nicotinate and Nicotinamide Metabolism	0.62	0.0136	0.0429	1.4913	0.9298
riboflavin (Vitamin B2)	LC/MS pos	1827	C00255	HMDB00244	493570	83-88-5;	3111	377.2	Cofactors and Vitamins	Riboflavin Metabolism	0.74	0.0135	0.0429	1.1946	0.8834
ascorbate (Vitamin C)	GC/MS	1640	C00072	HMDB00044		134-03-2;	1850.1	332.1	Cofactors and Vitamins	Ascorbate and Aldarate Metabolism	0.48	0.0259	0.0596	1.0724	0.5105
alpha-tocopherol	GC/MS	1561	C02477	HMDB01893	14985	59-02-9;10191-41-0;	2305.4	502.5	Cofactors and Vitamins	Tocopherol Metabolism	0.54	0.0096	0.0374	1.0198	0.5521
hippurate	LC/MS neg	15753	C01586	HMDB00714	464	495-69-2;	2136	178.1	Xenobiotics	Benzoate Metabolism	0.35	0.0004	0.0124	1.406	0.4936
stachydrine	LC/MS pos	34384	C10172	HMDB04827	115244	4136-37-2;	860	144.1	Xenobiotics	Food Component/Plant	0.47	0.0173	0.0463	1.2631	0.5948
salicylate	LC/MS neg	1515	C00805	HMDB01895	338	69-72-7;	2226	137.1	Xenobiotics	Drug	0.05	0.026	0.0596	10.7022	0.5492
aspartate	GC/MS	15996	C00049	HMDB00191	5960	56-84-8;	1529.7	232	Amino Acid	Alanine and Aspartate Metabolism	0.81	0.0746	0.1221	1.1467	0.9295
asparagine	LC/MS pos	512	C00152	HMDB00168	6267	70-47-3;	669	133.1	Amino Acid	Alanine and Aspartate Metabolism	0.77	0.0693	0.1159	0.9904	0.7585
histidine	LC/MS neg	59	C00135	HMDB00177	773;3651426	5934-29-2;	757	154.1	Amino Acid	Histidine Metabolism	0.81	0.0879	0.138	0.945	0.7649
tryptophan	LC/MS pos	54	C00078	HMDB00929	6923516;6305	73-22-3;	2445	205.1	Amino Acid	Tryptophan Metabolism	0.92	0.0973	0.1413	1.0412	0.9554
methionine	LC/MS pos	1302	C00073	HMDB00696	6992087;6137	63-68-3;	1252	150.1	Amino Acid	Methionine, Cysteine, SAM and Taurine Metabolism	0.89	0.0973	0.1413	1.0417	0.9228
S-adenosylhomocysteine (SAH)	LC/MS neg	15948	C00021	HMDB00939		979-92-0;	1821	383.1	Amino Acid	Methionine, Cysteine, SAM and Taurine Metabolism	0.89	0.0606	0.1071	1.0868	0.9653
3-phosphoglycerate	GC/MS	1414	C00597	HMDB00807		80731-10-8;	1754	299	Carbohydrate	Glycolysis, Gluconeogenesis, and Pyruvate Metabolism	0.68	0.0505	0.0925	1.0402	0.7063
12,13-DiHOME	LC/MS neg	38395	C14829	HMDB04705	10236635	263399-35-5;	5137	313.4	Lipid	Fatty Acid, Dihydroxy	0.68	0.0985	0.1416	1.3461	0.9192
1-arachidonoylglycerophosphoinositol	LC/MS neg	34214					5479	619.4	Lipid	Lysolipid	0.8	0.0971	0.1413	1.0659	0.8543
corticosterone	LC/MS pos	5983	C02140	HMDB01547	5753	50-22-6;	4856	347.2	Lipid	Steroid	0.62	0.076	0.1222	1.7658	1.0888
adenine	GC/MS	554	C00147	HMDB00034	190	73-24-5;	1804.2	264	Nucleotide	Purine Metabolism, Adenine containing	0.89	0.0658	0.1137	1.0266	0.9158
cytidine 5'-monophosphate (5'-CMP)	LC/MS pos	2372	C00055	HMDB00095	6131	63-37-6;	887	324	Nucleotide	Pyrimidine Metabolism, Cytidine containing	0.79	0.0902	0.1402	1.2957	1.0241
cytidine	LC/MS pos	514	C00475	HMDB00089	6175	65-46-3;	1065	244	Nucleotide	Pyrimidine Metabolism, Cytidine containing	0.87	0.097	0.1413	1.1167	0.9673
3-(4-hydroxyphenyl)lactate	LC/MS neg	32197	C03672	HMDB00755	9378	6482-98-0;	1395	181.1	Amino Acid	Phenylalanine and Tyrosine Metabolism	1.36	0.05	0.0925	1.0645	1.4512
spermidine	LC/MS pos	485	C00315	HMDB01257	1102	124-20-9;	533	146.2	Amino Acid	Polyamine Metabolism	1.41	0.0639	0.1117	0.8965	1.2677
anserine	LC/MS neg	15747	C01262	HMDB00194	112072	10030-52-1;	1126	239.2	Peptide	Dipeptide Derivative	1.42	0.0848	0.1345	0.6381	0.9043
10-heptadecenoate (17:1n7)	LC/MS neg	33971			5312435	29743-97-3;	5558	267.3	Lipid	Long Chain Fatty Acid	1.19	0.0938	0.1413	0.9147	1.0898
eicosenoate (20:1n9 or 11)	LC/MS neg	33587			5282768		5955	309.4	Lipid	Long Chain Fatty Acid	1.48	0.0713	0.1179	0.9074	1.3407
3-hydroxybutyrate (BHBA)	GC/MS	542	C01089	HMDB00357	441	625-72-9;	1203.5	116.9	Lipid	Ketone Bodies	3.99	0.0533	0.0964	0.9779	3.9067
sphingosine	LC/MS pos	17747	C00319	HMDB00252	5353955	123-78-4;	5197	300.2	Lipid	Sphingolipid Metabolism	1.23	0.0668	0.1143	0.9918	1.2195
inosine	LC/MS neg	1123	C00294	HMDB00195		58-63-9;	1600	267.2	Nucleotide	Purine Metabolism, (Hypo)Xanthine/Inosine containing	1.05	0.068	0.115	0.9664	1.0172
nicotinamide	LC/MS pos	594	C00153	HMDB01406	936	98-92-0;	1267	123.1	Cofactors and Vitamins	Nicotinate and Nicotinamide Metabolism	1.14	0.0916	0.1409	0.9405	1.0741
pantothenate	LC/MS pos	1508	C00864	HMDB00210	6613	137-08-6;	2218	220.1	Cofactors and Vitamins	Pantothenate and CoA Metabolism	1.17	0.0937	0.1413	0.9046	1.0588
dehydroascorbate	GC/MS	1659	C05422	HMDB01264	835	490-83-5;	1800	245.1	Cofactors and Vitamins	Ascorbate and Aldarate Metabolism	1.48	0.0763	0.1222	0.7089	1.05
glycerol 2-phosphate	GC/MS	27728	C02979	HMDB02520	2526	819-83-0;	1691.8	243	Xenobiotics	Chemical	1.18	0.0571	0.1022	0.9797	1.1558
